# Supplementary material for: Evaluation of genetic diversity and management of disease in Border Collie dogs
Source: Sci Rep. 2021 Mar 18;11:6243. doi: 10.1038/s41598-021-85262-x (PMC7973533; doi:10.1038/s41598-021-85262-x)
Supplement: Supplementary file 1 — Supplementary Information 1. [file 41598_2021_85262_MOESM1_ESM.xlsx]

## Sheet: Supplementary Data S1 Dog detai
Supplementary Data S1. Details of all individuals included in the study, including genotype ID, sex, parents, year of birth, country, affected status for TNS and NCL, and whether they were included in the reference population or GenoPed population.
DogID	GenotypeID	Sex	SireID	DamID	YOB	Country	TNS_Status	CL_Status	RefPop	GenoPed
dog_831	NA	M	NA	NA	NA	NA	NA	NA	AS ANCESTOR	NO
dog_832	NA	F	NA	NA	NA	NA	NA	NA	AS ANCESTOR	NO
dog_900	NA	M	NA	NA	NA	NA	NA	NA	NO	NO
dog_933	NA	F	NA	NA	NA	NA	NA	Affected	NO	NO
dog_941	NA	NA	NA	NA	NA	NA	NA	NA	NO	NO
dog_948	NA	NA	dog_1001	dog_5842	NA	NA	Normal	Normal	NO	NO
dog_959	NA	NA	dog_27612	dog_64827	NA	NA	NA	Normal	NO	NO
dog_963	NA	NA	dog_27612	dog_33945	NA	NA	NA	Normal	NO	NO
dog_965	NA	NA	dog_1086	dog_5909	NA	NA	NA	Normal	NO	NO
dog_1190	NA	NA	dog_27612	dog_33945	NA	NA	NA	Normal	NO	NO
dog_1195	NA	NA	dog_27612	dog_33945	NA	NA	NA	Normal	NO	NO
dog_1197	NA	NA	dog_27612	dog_33945	NA	NA	NA	Normal	NO	NO
dog_1198	NA	NA	dog_38565	dog_66363	NA	NA	NA	NA	NO	NO
dog_1202	NA	M	NA	NA	NA	NA	NA	Normal	NO	NO
dog_1259	NA	NA	dog_72391	dog_72392	NA	NA	NA	Affected	NO	NO
dog_1440	NA	F	NA	NA	NA	NA	NA	NA	NO	NO
dog_1519	NA	F	dog_30023	dog_53092	NA	NA	NA	Carrier	NO	NO
dog_1521	NA	NA	dog_1377	dog_2782	NA	NA	Affected	Normal	NO	NO
dog_1524	NA	F	NA	NA	NA	NA	Normal	Affected	NO	NO
dog_1525	NA	F	dog_72391	dog_72392	NA	NA	NA	Affected	NO	NO
dog_1527	NA	F	dog_3949	dog_3938	NA	NA	NA	Affected	NO	NO
dog_3935	NA	F	dog_30023	dog_53092	NA	NA	NA	Affected	NO	NO
dog_3938	NA	F	NA	NA	NA	NA	NA	Carrier	NO	NO
dog_3939	NA	NA	NA	NA	NA	NA	NA	NA	NO	NO
dog_3940	NA	NA	NA	NA	NA	NA	NA	Affected	NO	NO
dog_3941	NA	M	NA	NA	NA	NA	NA	Normal	NO	NO
dog_3942	NA	NA	dog_30328	dog_2761	NA	NA	NA	Affected	NO	NO
dog_3943	NA	NA	NA	NA	NA	NA	NA	Carrier	NO	NO
dog_3944	NA	NA	dog_937	dog_2789	NA	NA	NA	Affected	NO	NO
dog_3945	NA	NA	dog_9007	dog_9011	NA	NA	NA	NA	NO	NO
dog_3946	NA	NA	dog_20400	dog_32973	NA	NA	NA	NA	NO	NO
dog_3947	NA	NA	NA	NA	NA	NA	NA	Affected	NO	NO
dog_3948	NA	NA	NA	NA	NA	NA	NA	Normal	NO	NO
dog_3949	NA	M	NA	NA	NA	NA	NA	NA	NO	NO
dog_3950	NA	NA	NA	NA	NA	NA	NA	Affected	NO	NO
dog_3952	NA	M	dog_1444	dog_1445	NA	NA	Carrier	NA	NO	NO
dog_3953	NA	F	dog_1444	dog_1445	NA	NA	Affected	Normal	NO	NO
dog_3954	NA	M	dog_62315	dog_62316	NA	AUSTRALIA	NA	Affected	NO	NO
dog_3962	NA	F	NA	NA	NA	NA	NA	NA	AS ANCESTOR	NO
dog_3981	NA	M	dog_16510	dog_16573	NA	NA	NA	NA	AS ANCESTOR	NO
dog_4001	NA	F	NA	NA	NA	NA	NA	NA	AS ANCESTOR	NO
dog_4004	NA	F	NA	NA	NA	NA	NA	NA	AS ANCESTOR	NO
dog_51019	B14	M	dog_50743	dog_20043	2008	UK	Carrier	Normal	YES	YES
dog_3960	NA	F	NA	NA	NA	NA	NA	NA	NO	NO
dog_3961	NA	F	NA	NA	NA	NA	NA	NA	NO	NO
dog_2674	NA	F	NA	NA	NA	NA	NA	NA	AS ANCESTOR	NO
dog_3963	NA	M	NA	NA	NA	NA	NA	NA	NO	NO
dog_4006	NA	F	NA	NA	NA	NA	NA	NA	AS ANCESTOR	NO
dog_4010	NA	F	dog_4016	dog_2913	NA	NA	NA	NA	AS ANCESTOR	NO
dog_64294	B16	F	dog_52123	dog_46413	NA	UK	Normal	NA	NO	YES
dog_4014	NA	M	NA	NA	NA	NA	NA	NA	AS ANCESTOR	NO
dog_4015	NA	F	NA	NA	NA	NA	NA	NA	AS ANCESTOR	NO
dog_4016	NA	M	NA	NA	NA	NA	NA	NA	AS ANCESTOR	NO
dog_71936	B18	F	dog_2929	dog_71929	NA	AUSTRALIA	NA	NA	AS ANCESTOR	YES
dog_4017	NA	F	NA	NA	NA	NA	NA	NA	AS ANCESTOR	NO
dog_4021	NA	M	NA	NA	NA	NA	NA	NA	AS ANCESTOR	NO
dog_4108	NA	M	NA	NA	NA	NA	NA	NA	AS ANCESTOR	NO
dog_4111	NA	F	NA	NA	NA	NA	NA	NA	AS ANCESTOR	NO
dog_4117	NA	M	dog_39652	dog_83899	NA	NA	NA	NA	AS ANCESTOR	NO
dog_4118	NA	F	NA	NA	NA	NA	NA	NA	AS ANCESTOR	NO
dog_4002	NA	F	NA	NA	NA	AUSTRALIA	Normal	Normal	NO	NO
dog_4161	NA	M	NA	NA	NA	NA	NA	NA	AS ANCESTOR	NO
dog_65971	B20	M	dog_43742	dog_51271	2008	BELGIUM	Carrier	Normal	YES	YES
dog_4182	NA	M	dog_51392	dog_51385	NA	NA	NA	NA	AS ANCESTOR	NO
dog_4184	NA	F	NA	NA	NA	NA	NA	NA	AS ANCESTOR	NO
dog_4185	NA	F	dog_24692	dog_56665	NA	NA	NA	NA	AS ANCESTOR	NO
dog_4007	NA	F	dog_2937	dog_2674	NA	NA	NA	NA	NO	NO
dog_4186	NA	F	dog_51392	dog_51385	NA	USA	Normal	Normal	AS ANCESTOR	NO
dog_4188	NA	F	dog_50125	dog_4186	NA	NA	NA	NA	AS ANCESTOR	NO
dog_4192	NA	F	dog_66414	dog_45758	NA	NA	NA	NA	AS ANCESTOR	NO
dog_4200	NA	F	dog_58044	dog_27879	NA	NA	NA	NA	AS ANCESTOR	NO
dog_4269	NA	F	NA	NA	NA	NA	NA	NA	AS ANCESTOR	NO
dog_4011	NA	M	NA	NA	NA	NA	NA	NA	NO	NO
dog_4282	NA	F	dog_31820	dog_12509	NA	NA	NA	NA	AS ANCESTOR	NO
dog_4013	NA	F	dog_2906	dog_2907	NA	NA	NA	NA	NO	NO
dog_4286	NA	F	dog_39191	dog_8201	NA	NA	NA	NA	AS ANCESTOR	NO
dog_4341	NA	M	dog_11362	dog_29773	NA	NA	NA	NA	AS ANCESTOR	NO
dog_4343	NA	F	NA	NA	NA	NA	NA	NA	AS ANCESTOR	NO
dog_4346	NA	M	NA	NA	NA	NA	NA	NA	AS ANCESTOR	NO
dog_4348	NA	F	dog_81819	dog_54315	NA	NA	NA	NA	AS ANCESTOR	NO
dog_4381	NA	F	dog_40812	dog_11718	NA	NA	NA	NA	AS ANCESTOR	NO
dog_4019	NA	F	dog_23384	dog_4013	NA	NA	NA	NA	NO	NO
dog_4382	NA	F	dog_25725	dog_11759	NA	NA	NA	NA	AS ANCESTOR	NO
dog_4384	NA	F	dog_53728	dog_62802	NA	NA	NA	NA	AS ANCESTOR	NO
dog_4386	NA	F	dog_62797	dog_4384	NA	NA	NA	NA	AS ANCESTOR	NO
dog_4387	NA	F	dog_2013	dog_1750	NA	NA	NA	NA	AS ANCESTOR	NO
dog_21402	B21	F	dog_26336	dog_21106	2006	AUSTRALIA	Carrier	Normal	YES	YES
dog_4408	NA	M	NA	NA	NA	NA	NA	NA	AS ANCESTOR	NO
dog_4566	NA	F	NA	NA	NA	NA	NA	NA	AS ANCESTOR	NO
dog_4567	NA	F	NA	NA	NA	NA	NA	NA	AS ANCESTOR	NO
dog_4569	NA	F	NA	NA	NA	NA	NA	NA	AS ANCESTOR	NO
dog_4571	NA	M	dog_10048	dog_4566	NA	NA	NA	NA	AS ANCESTOR	NO
dog_4572	NA	M	NA	NA	NA	NA	NA	NA	AS ANCESTOR	NO
dog_4573	NA	M	NA	NA	NA	NA	NA	NA	AS ANCESTOR	NO
dog_4574	NA	F	dog_64042	dog_81784	NA	NA	NA	NA	AS ANCESTOR	NO
dog_67774	B22	NA	dog_67767	dog_68029	NA	AUSTRALIA	Normal	Normal	NO	YES
dog_4617	NA	F	NA	NA	NA	NA	NA	NA	AS ANCESTOR	NO
dog_33573	B24	F	dog_16128	dog_56091	2002	JAPAN	Normal	Normal	AS ANCESTOR	YES
dog_4698	NA	M	dog_2034	dog_50706	NA	NA	NA	NA	AS ANCESTOR	NO
dog_4716	NA	F	dog_6950	dog_28284	NA	NA	NA	NA	AS ANCESTOR	NO
dog_4718	NA	F	NA	NA	NA	NA	NA	NA	AS ANCESTOR	NO
dog_4722	NA	F	dog_52160	dog_83928	NA	NA	NA	NA	AS ANCESTOR	NO
dog_4731	NA	M	dog_81819	dog_54315	NA	NA	NA	NA	AS ANCESTOR	NO
dog_4110	NA	F	NA	NA	NA	NA	NA	NA	NO	NO
dog_4732	NA	F	NA	NA	NA	NA	NA	NA	AS ANCESTOR	NO
dog_4112	NA	NA	dog_1424	dog_44953	NA	NA	NA	Carrier	NO	NO
dog_4113	NA	NA	dog_1424	dog_44953	NA	NA	NA	Affected	NO	NO
dog_4114	NA	NA	dog_1424	dog_44953	NA	NA	NA	Affected	NO	NO
dog_4115	NA	NA	dog_1424	dog_44953	NA	NA	NA	Normal	NO	NO
dog_4738	NA	M	dog_7831	dog_7860	NA	NA	NA	NA	AS ANCESTOR	NO
dog_4831	NA	M	NA	NA	NA	NA	NA	NA	AS ANCESTOR	NO
dog_4834	NA	F	dog_19515	dog_40129	NA	NA	NA	NA	AS ANCESTOR	NO
dog_4119	NA	M	dog_59514	dog_59547	NA	NA	NA	NA	NO	NO
dog_4120	NA	M	dog_22638	dog_5616	NA	NA	NA	NA	NO	NO
dog_4835	NA	F	dog_53606	dog_22751	NA	NA	NA	NA	AS ANCESTOR	NO
dog_4906	NA	M	NA	NA	NA	NA	NA	NA	AS ANCESTOR	NO
dog_4907	NA	M	dog_42533	dog_38856	NA	NA	NA	NA	AS ANCESTOR	NO
dog_32328	B26	M	dog_37744	dog_26960	2008	JAPAN	Carrier	Normal	YES	YES
dog_4990	NA	M	NA	NA	NA	NA	NA	NA	AS ANCESTOR	NO
dog_5123	NA	M	dog_11994	dog_33281	NA	NA	NA	NA	AS ANCESTOR	NO
dog_5125	NA	F	NA	NA	NA	NA	NA	NA	AS ANCESTOR	NO
dog_5130	NA	F	dog_23012	dog_63143	NA	NA	NA	NA	AS ANCESTOR	NO
dog_5141	NA	F	NA	NA	NA	NA	NA	NA	AS ANCESTOR	NO
dog_5158	NA	F	NA	NA	NA	NA	NA	NA	AS ANCESTOR	NO
dog_64264	B29	M	dog_64506	dog_63118	2005	JAPAN	Normal	Normal	YES	YES
dog_62810	B3	F	dog_51768	dog_16498	2001	FINLAND	Normal	Normal	AS ANCESTOR	YES
dog_82888	B30	M	dog_36129	dog_82880	2011	AUSTRALIA	Carrier	Normal	YES	YES
dog_5204	NA	M	NA	NA	NA	NA	NA	NA	AS ANCESTOR	NO
dog_5205	NA	M	NA	NA	NA	NA	NA	NA	AS ANCESTOR	NO
dog_5206	NA	M	dog_68677	dog_28379	NA	NA	NA	NA	AS ANCESTOR	NO
dog_3819	B31	M	dog_2535	dog_2554	2009	AUSTRALIA	Carrier	Normal	YES	YES
dog_40138	B32	M	dog_40324	dog_81186	2009	BELGIUM	Carrier	Normal	YES	YES
dog_5209	NA	M	NA	NA	NA	NA	NA	NA	AS ANCESTOR	NO
dog_4174	NA	NA	dog_28269	dog_47442	NA	USA	Normal	NA	NO	NO
dog_40470	B33	M	dog_40324	dog_81186	2009	ROMANIA	Normal	Normal	YES	YES
dog_57834	B34	M	dog_37301	dog_57832	2007	GERMANY	Normal	Normal	YES	YES
dog_5220	NA	M	NA	NA	NA	NA	NA	NA	AS ANCESTOR	NO
dog_5230	NA	F	dog_56671	dog_5234	NA	NA	NA	NA	AS ANCESTOR	NO
dog_5235	NA	F	dog_56671	dog_81768	NA	NA	NA	NA	AS ANCESTOR	NO
dog_5243	NA	F	dog_56670	dog_5290	NA	NA	NA	NA	AS ANCESTOR	NO
dog_5245	NA	F	dog_56974	dog_1579	NA	NA	NA	NA	AS ANCESTOR	NO
dog_5246	NA	F	dog_5247	dog_5285	NA	NA	NA	NA	AS ANCESTOR	NO
dog_5248	NA	M	dog_5292	dog_5267	NA	NA	NA	NA	AS ANCESTOR	NO
dog_5249	NA	F	NA	NA	NA	NA	NA	NA	AS ANCESTOR	NO
dog_5250	NA	M	dog_1577	dog_5268	NA	NA	NA	NA	AS ANCESTOR	NO
dog_5252	NA	F	NA	NA	NA	NA	NA	NA	AS ANCESTOR	NO
dog_59021	B35	M	dog_83464	dog_58773	2010	AUSTRALIA	NA	Normal	YES	YES
dog_5253	NA	M	NA	NA	NA	NA	NA	NA	AS ANCESTOR	NO
dog_5254	NA	M	NA	NA	NA	NA	NA	NA	AS ANCESTOR	NO
dog_5256	NA	F	NA	NA	NA	NA	NA	NA	AS ANCESTOR	NO
dog_74189	B4	M	dog_39166	dog_31890	2002	ITALY	Normal	Normal	AS ANCESTOR	YES
dog_5257	NA	M	dog_5250	dog_1680	NA	NA	NA	NA	AS ANCESTOR	NO
dog_4193	NA	F	dog_32283	dog_14922	NA	NA	NA	Carrier	NO	NO
dog_15397	B40	F	dog_81117	dog_70669	2001	JAPAN	Normal	Normal	AS ANCESTOR	YES
dog_5258	NA	M	NA	NA	NA	NA	NA	NA	AS ANCESTOR	NO
dog_5259	NA	F	NA	NA	NA	NA	NA	NA	AS ANCESTOR	NO
dog_5261	NA	F	dog_1581	dog_5289	NA	NA	NA	NA	AS ANCESTOR	NO
dog_5265	NA	F	dog_2067	dog_5264	NA	NA	NA	NA	AS ANCESTOR	NO
dog_5267	NA	F	dog_5286	dog_42461	NA	NA	NA	NA	AS ANCESTOR	NO
dog_5268	NA	F	dog_1566	dog_1578	NA	NA	NA	NA	AS ANCESTOR	NO
dog_1836	NA	F	dog_1566	dog_1578	NA	UK	NA	NA	AS ANCESTOR	NO
dog_5269	NA	F	dog_1581	dog_41882	NA	NA	NA	NA	AS ANCESTOR	NO
dog_5270	NA	F	dog_5271	dog_1578	NA	NA	NA	NA	AS ANCESTOR	NO
dog_5272	NA	F	NA	NA	NA	NA	NA	NA	AS ANCESTOR	NO
dog_5273	NA	F	NA	NA	NA	NA	NA	NA	AS ANCESTOR	NO
dog_5275	NA	M	dog_54836	dog_5290	NA	NA	NA	NA	AS ANCESTOR	NO
dog_5276	NA	M	NA	NA	NA	NA	NA	NA	AS ANCESTOR	NO
dog_5282	NA	F	NA	NA	NA	NA	NA	NA	AS ANCESTOR	NO
dog_70669	B41	F	dog_56199	dog_52097	1998	JAPAN	Carrier	Normal	AS ANCESTOR	YES
dog_5285	NA	F	dog_12691	dog_1578	NA	NA	NA	NA	AS ANCESTOR	NO
dog_5286	NA	M	dog_1682	dog_5272	NA	NA	NA	NA	AS ANCESTOR	NO
dog_56199	B6	M	dog_1964	dog_56538	1995	JAPAN	Carrier	Normal	AS ANCESTOR	YES
dog_5287	NA	F	dog_1690	dog_5282	NA	NA	NA	NA	AS ANCESTOR	NO
dog_5288	NA	M	dog_1566	dog_1578	NA	NA	NA	NA	AS ANCESTOR	NO
dog_5289	NA	F	dog_5271	dog_41882	NA	NA	NA	NA	AS ANCESTOR	NO
dog_5292	NA	M	dog_5250	dog_5291	NA	NA	NA	NA	AS ANCESTOR	NO
dog_5295	NA	M	NA	NA	NA	NA	NA	NA	AS ANCESTOR	NO
dog_5301	NA	M	dog_53608	dog_79546	NA	NA	NA	NA	AS ANCESTOR	NO
dog_5303	NA	F	NA	NA	NA	NA	NA	NA	AS ANCESTOR	NO
dog_5304	NA	F	NA	NA	NA	NA	NA	NA	AS ANCESTOR	NO
dog_5307	NA	F	NA	NA	NA	NA	NA	NA	AS ANCESTOR	NO
dog_5308	NA	F	dog_73986	dog_5561	NA	NA	NA	NA	AS ANCESTOR	NO
dog_5309	NA	F	NA	NA	NA	NA	NA	NA	AS ANCESTOR	NO
dog_5312	NA	F	NA	NA	NA	NA	NA	NA	AS ANCESTOR	NO
dog_5357	NA	F	NA	NA	NA	NA	NA	NA	AS ANCESTOR	NO
dog_5358	NA	F	dog_40812	dog_11718	NA	NA	NA	NA	AS ANCESTOR	NO
dog_5359	NA	F	dog_66414	dog_45758	NA	NA	NA	NA	AS ANCESTOR	NO
dog_63657	B7	M	dog_50712	dog_28335	2008	UK	Carrier	Normal	YES	YES
dog_39216	B9	M	dog_24350	dog_24351	1997	JAPAN	Normal	Normal	AS ANCESTOR	YES
dog_4268	NA	F	NA	NA	NA	NA	NA	NA	NO	NO
dog_5449	NA	F	dog_24387	dog_12449	NA	NA	NA	NA	AS ANCESTOR	NO
dog_5451	NA	F	dog_73986	dog_14055	NA	NA	NA	NA	AS ANCESTOR	NO
dog_5452	NA	M	NA	NA	NA	NA	NA	NA	AS ANCESTOR	NO
dog_5453	NA	F	NA	NA	NA	NA	NA	NA	AS ANCESTOR	NO
dog_5461	NA	F	dog_16453	dog_5462	NA	NA	NA	NA	AS ANCESTOR	NO
dog_5462	NA	F	NA	NA	NA	NA	NA	NA	AS ANCESTOR	NO
dog_5467	NA	M	NA	NA	NA	NA	NA	NA	AS ANCESTOR	NO
dog_2208	BC1	F	dog_2202	dog_2207	2010	USA	NA	NA	YES	YES
dog_5488	NA	M	dog_12863	dog_73442	NA	UK	NA	NA	AS ANCESTOR	NO
dog_5497	NA	M	dog_42955	dog_11855	NA	NA	NA	NA	AS ANCESTOR	NO
dog_5500	NA	F	dog_71627	dog_40732	NA	NA	NA	NA	AS ANCESTOR	NO
dog_5501	NA	F	dog_1150	dog_1188	NA	NA	NA	NA	AS ANCESTOR	NO
dog_5507	NA	M	dog_78570	dog_9688	NA	NA	NA	NA	AS ANCESTOR	NO
dog_5520	NA	M	NA	NA	NA	NA	NA	NA	AS ANCESTOR	NO
dog_58840	BC10	F	dog_1368	dog_58890	2013	AUSTRALIA	Normal	Carrier	YES	YES
dog_5526	NA	M	dog_40283	dog_34612	NA	NA	NA	NA	AS ANCESTOR	NO
dog_5551	NA	F	NA	NA	NA	NA	NA	NA	AS ANCESTOR	NO
dog_5555	NA	M	dog_76300	dog_59351	NA	NA	NA	NA	AS ANCESTOR	NO
dog_5556	NA	F	NA	NA	NA	NA	NA	NA	AS ANCESTOR	NO
dog_5557	NA	M	dog_22344	dog_38086	NA	NA	NA	NA	AS ANCESTOR	NO
dog_5558	NA	M	dog_66412	dog_33190	NA	NA	NA	NA	AS ANCESTOR	NO
dog_5559	NA	M	NA	NA	NA	NA	NA	NA	AS ANCESTOR	NO
dog_5560	NA	F	NA	NA	NA	NA	NA	NA	AS ANCESTOR	NO
dog_5561	NA	F	dog_7831	dog_7860	NA	NA	NA	NA	AS ANCESTOR	NO
dog_58783	BC11	F	dog_58886	dog_58784	2012	AUSTRALIA	Normal	Carrier	YES	YES
dog_5563	NA	F	dog_26205	dog_24202	NA	NA	NA	NA	AS ANCESTOR	NO
dog_5564	NA	F	NA	NA	NA	NA	NA	NA	AS ANCESTOR	NO
dog_5565	NA	F	NA	NA	NA	NA	NA	NA	AS ANCESTOR	NO
dog_5570	NA	F	dog_31780	dog_26849	NA	NA	NA	NA	AS ANCESTOR	NO
dog_5572	NA	F	NA	NA	NA	NA	NA	NA	AS ANCESTOR	NO
dog_5576	NA	F	dog_24387	dog_17537	NA	NA	NA	NA	AS ANCESTOR	NO
dog_5582	NA	F	dog_50814	dog_11949	NA	NA	NA	NA	AS ANCESTOR	NO
dog_5584	NA	F	dog_57966	dog_31539	NA	NA	NA	NA	AS ANCESTOR	NO
dog_5585	NA	F	NA	NA	NA	NA	NA	NA	AS ANCESTOR	NO
dog_4383	NA	M	NA	NA	NA	NA	NA	NA	NO	NO
dog_5602	NA	F	dog_4731	dog_31065	NA	NA	NA	NA	AS ANCESTOR	NO
dog_5610	NA	F	NA	NA	NA	NA	NA	NA	AS ANCESTOR	NO
dog_5612	NA	F	NA	NA	NA	NA	NA	NA	AS ANCESTOR	NO
dog_12390	BC12	M	dog_82666	dog_40569	2014	AUSTRALIA	Carrier	Normal	YES	YES
dog_5615	NA	F	dog_69821	dog_8891	NA	NA	NA	NA	AS ANCESTOR	NO
dog_5616	NA	F	NA	NA	NA	NA	NA	NA	AS ANCESTOR	NO
dog_4390	NA	NA	NA	NA	NA	USA	Carrier	Normal	NO	NO
dog_26887	BC13	F	dog_3662	dog_69176	2012	AUSTRALIA	Carrier	Normal	YES	YES
dog_27639	BC14	M	dog_3819	dog_27646	2013	AUSTRALIA	Carrier	Normal	YES	YES
dog_5678	NA	F	dog_33542	dog_33539	NA	NA	NA	NA	AS ANCESTOR	NO
dog_5680	NA	F	NA	NA	NA	NA	NA	NA	AS ANCESTOR	NO
dog_5681	NA	F	NA	NA	NA	NA	NA	NA	AS ANCESTOR	NO
dog_5682	NA	F	NA	NA	NA	NA	NA	NA	AS ANCESTOR	NO
dog_5683	NA	F	NA	NA	NA	NA	NA	NA	AS ANCESTOR	NO
dog_5691	NA	F	NA	NA	NA	NA	NA	NA	AS ANCESTOR	NO
dog_5693	NA	F	NA	NA	NA	NA	NA	NA	AS ANCESTOR	NO
dog_3327	NA	M	dog_3326	dog_3325	NA	NA	NA	NA	AS ANCESTOR	NO
dog_5974	NA	M	dog_59656	dog_11954	NA	NA	NA	NA	AS ANCESTOR	NO
dog_5975	NA	M	dog_51654	dog_46317	NA	NA	NA	NA	AS ANCESTOR	NO
dog_5978	NA	M	NA	NA	NA	NA	NA	NA	AS ANCESTOR	NO
dog_5979	NA	M	NA	NA	NA	NA	NA	NA	AS ANCESTOR	NO
dog_6186	BC16	NA	dog_3360	dog_43465	2010	AUSTRALIA	Affected	Normal	YES	YES
dog_5987	NA	F	NA	NA	NA	NA	NA	NA	AS ANCESTOR	NO
dog_52215	BC19	F	dog_47453	dog_54734	2014	NA	Carrier	Normal	YES	YES
dog_6017	NA	M	dog_47985	dog_48576	NA	NA	NA	NA	AS ANCESTOR	NO
dog_28663	BC2	F	dog_14936	dog_28655	2008	AUSTRALIA	Carrier	Normal	YES	YES
dog_6018	NA	M	dog_49547	dog_40711	NA	NA	NA	NA	AS ANCESTOR	NO
dog_6051	NA	M	dog_2854	dog_16325	NA	NA	NA	NA	AS ANCESTOR	NO
dog_6054	NA	F	dog_75834	dog_24724	NA	NA	NA	NA	AS ANCESTOR	NO
dog_6118	NA	M	dog_25844	dog_40412	NA	NA	NA	NA	AS ANCESTOR	NO
dog_6651	NA	M	dog_40441	dog_6611	NA	NA	NA	NA	AS ANCESTOR	NO
dog_8231	BC3	F	dog_42999	dog_32054	NA	AUSTRALIA	Normal	Normal	NO	YES
dog_6949	NA	F	dog_76327	dog_44757	NA	NA	NA	NA	AS ANCESTOR	NO
dog_7054	NA	M	dog_72332	dog_40287	NA	NA	NA	NA	AS ANCESTOR	NO
dog_7269	NA	M	dog_2223	dog_7165	NA	NA	NA	NA	AS ANCESTOR	NO
dog_7445	NA	F	dog_3072	dog_7165	NA	NA	NA	NA	AS ANCESTOR	NO
dog_7500	NA	F	dog_7269	dog_3074	NA	NA	NA	NA	AS ANCESTOR	NO
dog_7734	NA	M	NA	NA	NA	NA	NA	NA	AS ANCESTOR	NO
dog_7758	NA	M	dog_24194	dog_29817	NA	NA	NA	NA	AS ANCESTOR	NO
dog_7760	NA	F	dog_7831	dog_7860	NA	NA	NA	NA	AS ANCESTOR	NO
dog_7761	NA	M	dog_7831	dog_7860	NA	NA	NA	NA	AS ANCESTOR	NO
dog_7763	NA	M	dog_70461	dog_78386	NA	BELGIUM	Normal	Normal	AS ANCESTOR	NO
dog_7785	NA	M	NA	NA	NA	NA	NA	NA	AS ANCESTOR	NO
dog_7796	NA	F	dog_57028	dog_23062	NA	NA	NA	NA	AS ANCESTOR	NO
dog_7799	NA	M	dog_54829	dog_78561	NA	NA	NA	NA	AS ANCESTOR	NO
dog_7801	NA	F	dog_61805	dog_7832	NA	NA	NA	NA	AS ANCESTOR	NO
dog_7802	NA	F	dog_69747	dog_7804	NA	NA	NA	NA	AS ANCESTOR	NO
dog_7807	NA	M	dog_81829	dog_61799	NA	NA	NA	NA	AS ANCESTOR	NO
dog_7809	NA	F	dog_75834	dog_61770	NA	NA	NA	NA	AS ANCESTOR	NO
dog_7814	NA	M	NA	NA	NA	NA	NA	NA	AS ANCESTOR	NO
dog_7815	NA	F	dog_56804	dog_61799	NA	NA	NA	NA	AS ANCESTOR	NO
dog_7821	NA	M	dog_24692	dog_7802	NA	NA	NA	NA	AS ANCESTOR	NO
dog_7826	NA	M	dog_75834	dog_61770	NA	NA	NA	NA	AS ANCESTOR	NO
dog_7828	NA	M	dog_81829	dog_7815	NA	NA	NA	NA	AS ANCESTOR	NO
dog_7829	NA	F	dog_56989	dog_7832	NA	NA	NA	NA	AS ANCESTOR	NO
dog_7831	NA	M	dog_81829	dog_7815	NA	NA	NA	NA	AS ANCESTOR	NO
dog_7832	NA	F	NA	NA	NA	NA	NA	NA	AS ANCESTOR	NO
dog_7834	NA	M	dog_57045	dog_83643	NA	NA	NA	NA	AS ANCESTOR	NO
dog_7836	NA	F	dog_1581	dog_25848	NA	NA	NA	NA	AS ANCESTOR	NO
dog_7851	NA	F	dog_39180	dog_37740	NA	NA	NA	NA	AS ANCESTOR	NO
dog_7854	NA	M	dog_24387	dog_16761	NA	NA	NA	NA	AS ANCESTOR	NO
dog_7856	NA	M	NA	NA	NA	NA	NA	NA	AS ANCESTOR	NO
dog_7859	NA	F	dog_48584	dog_37591	NA	NA	NA	NA	AS ANCESTOR	NO
dog_7860	NA	F	dog_39191	dog_8201	NA	NA	NA	NA	AS ANCESTOR	NO
dog_4565	NA	F	dog_47236	dog_62114	NA	NA	NA	NA	NO	NO
dog_58820	BC4	F	dog_58917	dog_58772	2012	AUSTRALIA	Normal	Carrier	YES	YES
dog_61258	BC5	M	dog_78943	dog_55630	2009	AUSTRALIA	Normal	Carrier	YES	YES
dog_7870	NA	M	NA	NA	NA	NA	NA	NA	AS ANCESTOR	NO
dog_7873	NA	F	NA	NA	NA	NA	NA	NA	AS ANCESTOR	NO
dog_7874	NA	F	NA	NA	NA	NA	NA	NA	AS ANCESTOR	NO
dog_7966	NA	F	NA	NA	NA	NA	NA	NA	AS ANCESTOR	NO
dog_31594	BC6	M	dog_2459	dog_68029	2010	AUSTRALIA	NA	Carrier	YES	YES
dog_58756	BC7	M	dog_58886	dog_58812	2013	AUSTRALIA	Normal	Carrier	YES	YES
dog_59020	BC8	M	dog_83464	dog_58773	2010	AUSTRALIA	NA	Carrier	YES	YES
dog_27550	BC9	M	dog_3820	dog_3821	2012	AUSTRALIA	Normal	Carrier	YES	YES
dog_8197	NA	F	NA	NA	NA	NA	NA	NA	AS ANCESTOR	NO
dog_8198	NA	F	dog_19055	dog_9098	NA	NA	NA	NA	AS ANCESTOR	NO
dog_8200	NA	M	dog_13804	dog_13872	NA	NA	NA	NA	AS ANCESTOR	NO
dog_8201	NA	F	NA	NA	NA	NA	NA	NA	AS ANCESTOR	NO
dog_8243	NA	F	dog_22491	dog_8244	NA	NA	NA	NA	AS ANCESTOR	NO
dog_8244	NA	F	dog_78098	dog_53303	NA	NA	NA	NA	AS ANCESTOR	NO
dog_2915	NA	F	dog_2914	dog_2913	NA	NA	NA	NA	AS ANCESTOR	AS ANCESTOR
dog_2913	NA	F	dog_2911	dog_2910	NA	NA	NA	NA	AS ANCESTOR	AS ANCESTOR
dog_8254	NA	F	dog_8284	dog_41582	NA	NA	NA	NA	AS ANCESTOR	NO
dog_8256	NA	F	dog_8269	dog_24771	NA	NA	NA	NA	AS ANCESTOR	NO
dog_8258	NA	M	dog_8269	dog_8254	NA	UK	Normal	Normal	AS ANCESTOR	NO
dog_8259	NA	F	NA	NA	NA	NA	NA	NA	AS ANCESTOR	NO
dog_8263	NA	F	NA	NA	NA	NA	NA	NA	AS ANCESTOR	NO
dog_8266	NA	F	dog_80571	dog_31504	NA	NA	NA	NA	AS ANCESTOR	NO
dog_2910	NA	F	dog_2908	dog_2907	NA	NA	NA	NA	AS ANCESTOR	AS ANCESTOR
dog_4169	NA	F	dog_39597	dog_39598	NA	NA	NA	NA	AS ANCESTOR	AS ANCESTOR
dog_8272	NA	F	NA	NA	NA	NA	NA	NA	AS ANCESTOR	NO
dog_8274	NA	F	dog_80571	dog_31504	NA	NA	NA	NA	AS ANCESTOR	NO
dog_8275	NA	F	dog_83704	dog_8263	NA	NA	NA	NA	AS ANCESTOR	NO
dog_8276	NA	M	NA	NA	NA	NA	NA	NA	AS ANCESTOR	NO
dog_8277	NA	M	dog_29477	dog_8274	NA	NA	NA	NA	AS ANCESTOR	NO
dog_8280	NA	M	dog_8267	dog_46347	NA	NA	NA	NA	AS ANCESTOR	NO
dog_8281	NA	F	dog_72328	dog_8248	NA	NA	NA	NA	AS ANCESTOR	NO
dog_4388	NA	F	NA	NA	NA	NA	NA	NA	AS ANCESTOR	AS ANCESTOR
dog_4591	NA	F	dog_15185	dog_5562	NA	NA	NA	NA	AS ANCESTOR	AS ANCESTOR
dog_8285	NA	M	dog_57035	dog_47987	NA	NA	NA	NA	AS ANCESTOR	NO
dog_8416	NA	M	dog_41508	dog_28088	NA	NA	NA	NA	AS ANCESTOR	NO
dog_2235	NA	F	dog_83	dog_159	NA	NA	NA	NA	AS ANCESTOR	AS ANCESTOR
dog_2253	NA	M	dog_828	dog_2252	NA	NA	NA	NA	AS ANCESTOR	AS ANCESTOR
dog_8428	NA	F	NA	NA	NA	NA	NA	NA	AS ANCESTOR	NO
dog_8438	NA	F	dog_22474	dog_57001	NA	CZECH REPUBLIC	NA	NA	AS ANCESTOR	NO
dog_8439	NA	F	NA	NA	NA	NA	NA	NA	AS ANCESTOR	NO
dog_8441	NA	M	dog_1577	dog_5268	NA	NA	NA	NA	AS ANCESTOR	NO
dog_5197	NA	F	dog_60458	dog_5199	NA	NA	NA	NA	AS ANCESTOR	AS ANCESTOR
dog_8445	NA	M	NA	NA	NA	NA	NA	NA	AS ANCESTOR	NO
dog_8654	NA	F	NA	NA	NA	NA	NA	NA	AS ANCESTOR	NO
dog_8676	NA	M	NA	NA	NA	NA	NA	NA	AS ANCESTOR	NO
dog_8776	NA	M	dog_64781	dog_60524	NA	NA	NA	NA	AS ANCESTOR	NO
dog_8777	NA	F	NA	NA	NA	NA	NA	NA	AS ANCESTOR	NO
dog_8781	NA	M	dog_9983	dog_50783	NA	NA	NA	NA	AS ANCESTOR	NO
dog_8782	NA	F	dog_9982	dog_52240	NA	NA	NA	NA	AS ANCESTOR	NO
dog_8783	NA	F	NA	NA	NA	NA	NA	NA	AS ANCESTOR	NO
dog_8785	NA	F	dog_9983	dog_9980	NA	NA	NA	NA	AS ANCESTOR	NO
dog_8786	NA	F	dog_9983	dog_9980	NA	NA	NA	NA	AS ANCESTOR	NO
dog_5198	NA	M	NA	NA	NA	NA	NA	NA	AS ANCESTOR	AS ANCESTOR
dog_4696	NA	F	NA	NA	NA	NA	NA	NA	NO	NO
dog_8790	NA	F	dog_16472	dog_24385	NA	USA	Normal	Normal	AS ANCESTOR	NO
dog_8791	NA	F	NA	NA	NA	NA	NA	NA	AS ANCESTOR	NO
dog_8793	NA	F	dog_9983	dog_9980	NA	NA	NA	NA	AS ANCESTOR	NO
dog_8805	NA	M	dog_4731	dog_31065	NA	NA	NA	NA	AS ANCESTOR	NO
dog_5199	NA	F	dog_5198	dog_60212	NA	NA	NA	NA	AS ANCESTOR	AS ANCESTOR
dog_8815	NA	F	dog_8816	dog_8827	NA	NA	NA	NA	AS ANCESTOR	NO
dog_8816	NA	M	dog_28316	dog_8834	NA	NA	NA	NA	AS ANCESTOR	NO
dog_8817	NA	M	dog_56973	dog_8830	NA	NA	NA	NA	AS ANCESTOR	NO
dog_8818	NA	M	dog_8829	dog_8832	NA	NA	NA	NA	AS ANCESTOR	NO
dog_8819	NA	F	NA	NA	NA	NA	NA	NA	AS ANCESTOR	NO
dog_8820	NA	F	NA	NA	NA	NA	NA	NA	AS ANCESTOR	NO
dog_8821	NA	M	dog_56972	dog_8819	NA	NA	NA	NA	AS ANCESTOR	NO
dog_8822	NA	F	dog_8818	dog_8823	NA	NA	NA	NA	AS ANCESTOR	NO
dog_8823	NA	F	NA	NA	NA	NA	NA	NA	AS ANCESTOR	NO
dog_8824	NA	F	dog_77963	dog_50149	NA	NA	NA	NA	AS ANCESTOR	NO
dog_8825	NA	F	dog_28303	dog_32238	NA	NA	NA	NA	AS ANCESTOR	NO
dog_4735	NA	F	NA	NA	NA	NA	NA	NA	NO	NO
dog_8826	NA	F	dog_8818	dog_8827	NA	NA	NA	NA	AS ANCESTOR	NO
dog_8827	NA	F	dog_8817	dog_8824	NA	NA	NA	NA	AS ANCESTOR	NO
dog_8829	NA	M	dog_81953	dog_8825	NA	NA	NA	NA	AS ANCESTOR	NO
dog_4740	NA	F	dog_67015	dog_48135	NA	NA	NA	NA	NO	NO
dog_4762	NA	M	NA	NA	NA	NA	NA	NA	NO	NO
dog_4779	NA	M	dog_8992	dog_5134	NA	NA	NA	NA	NO	NO
dog_8830	NA	F	dog_34729	dog_48973	NA	NA	NA	NA	AS ANCESTOR	NO
dog_8832	NA	F	dog_8821	dog_8820	NA	NA	NA	NA	AS ANCESTOR	NO
dog_8834	NA	F	NA	NA	NA	NA	NA	NA	AS ANCESTOR	NO
dog_8891	NA	F	dog_65861	dog_42441	NA	NA	NA	NA	AS ANCESTOR	NO
dog_8895	NA	M	dog_34520	dog_34525	NA	NA	NA	NA	AS ANCESTOR	NO
dog_4848	NA	M	NA	NA	NA	NA	NA	NA	NO	NO
dog_4849	NA	M	NA	NA	NA	NA	NA	NA	NO	NO
dog_4850	NA	M	NA	NA	NA	NA	Normal	Normal	NO	NO
dog_8897	NA	F	dog_49546	dog_40711	NA	NA	NA	NA	AS ANCESTOR	NO
dog_8905	NA	F	dog_70464	dog_83148	NA	NA	NA	NA	AS ANCESTOR	NO
dog_4905	NA	M	dog_42533	dog_42552	NA	SPAIN	Normal	Normal	NO	NO
dog_3246	NA	F	dog_2858	dog_2671	NA	NA	NA	NA	AS ANCESTOR	AS ANCESTOR
dog_8928	NA	M	dog_28892	dog_42369	NA	NA	NA	NA	AS ANCESTOR	NO
dog_8943	NA	M	NA	NA	NA	NA	NA	NA	AS ANCESTOR	NO
dog_8991	NA	M	dog_70430	dog_33982	NA	NA	NA	NA	AS ANCESTOR	NO
dog_8992	NA	M	dog_3981	dog_83683	NA	NA	NA	NA	AS ANCESTOR	NO
dog_9004	NA	M	NA	NA	NA	NA	NA	NA	AS ANCESTOR	NO
dog_9033	NA	F	dog_10048	dog_42969	NA	NA	NA	NA	AS ANCESTOR	NO
dog_4930	NA	M	dog_1155	dog_2252	NA	NA	NA	NA	NO	NO
dog_4932	NA	M	dog_26321	dog_2252	NA	NA	NA	NA	NO	NO
dog_4933	NA	F	NA	NA	NA	NA	NA	NA	NO	NO
dog_9034	NA	F	dog_9038	dog_50779	NA	NA	NA	NA	AS ANCESTOR	NO
dog_9035	NA	F	NA	NA	NA	NA	NA	NA	AS ANCESTOR	NO
dog_9037	NA	F	dog_2519	dog_47447	NA	NA	NA	NA	AS ANCESTOR	NO
dog_9038	NA	M	dog_58788	dog_47447	NA	NA	NA	NA	AS ANCESTOR	NO
dog_9098	NA	F	dog_15185	dog_81719	NA	NA	NA	NA	AS ANCESTOR	NO
dog_9160	NA	M	NA	NA	NA	NA	NA	NA	AS ANCESTOR	NO
dog_2691	NA	F	NA	NA	NA	NA	NA	NA	AS ANCESTOR	NO
dog_9171	NA	M	NA	NA	NA	NA	NA	NA	AS ANCESTOR	NO
dog_9288	NA	F	dog_24748	dog_50155	NA	NA	NA	NA	AS ANCESTOR	NO
dog_9289	NA	F	NA	NA	NA	NA	NA	NA	AS ANCESTOR	NO
dog_9305	NA	F	dog_40415	dog_81750	NA	NA	NA	NA	AS ANCESTOR	NO
dog_9306	NA	F	NA	NA	NA	NA	NA	NA	AS ANCESTOR	NO
dog_9307	NA	F	NA	NA	NA	NA	NA	NA	AS ANCESTOR	NO
dog_9308	NA	F	NA	NA	NA	NA	NA	NA	AS ANCESTOR	NO
dog_9406	NA	F	NA	NA	NA	NA	NA	NA	AS ANCESTOR	NO
dog_3257	NA	F	dog_3256	dog_3246	NA	NA	NA	NA	AS ANCESTOR	AS ANCESTOR
dog_9548	NA	F	dog_22474	dog_27187	NA	NA	NA	NA	AS ANCESTOR	NO
dog_5210	NA	M	NA	NA	NA	NA	NA	NA	AS ANCESTOR	AS ANCESTOR
dog_5211	NA	M	NA	NA	NA	NA	NA	NA	AS ANCESTOR	AS ANCESTOR
dog_9597	NA	M	dog_33439	dog_56650	NA	NA	NA	NA	AS ANCESTOR	NO
dog_9598	NA	F	dog_2854	dog_56650	NA	NA	NA	NA	AS ANCESTOR	NO
dog_9599	NA	F	dog_2854	dog_56650	NA	NA	NA	NA	AS ANCESTOR	NO
dog_9604	NA	M	NA	NA	NA	NA	NA	NA	AS ANCESTOR	NO
dog_9605	NA	M	NA	NA	NA	NA	NA	NA	AS ANCESTOR	NO
dog_1679	NA	F	dog_1209	dog_1579	NA	NA	NA	NA	AS ANCESTOR	AS ANCESTOR
dog_1680	NA	F	dog_1208	dog_1574	NA	NA	NA	NA	AS ANCESTOR	AS ANCESTOR
dog_1689	NA	F	dog_1581	dog_1679	NA	NA	NA	NA	AS ANCESTOR	AS ANCESTOR
dog_9650	NA	F	NA	NA	NA	NA	NA	NA	AS ANCESTOR	NO
dog_9651	NA	F	dog_21079	dog_9650	NA	NA	NA	NA	AS ANCESTOR	NO
dog_9674	NA	F	NA	NA	NA	NA	NA	NA	AS ANCESTOR	NO
dog_9675	NA	F	dog_5552	dog_32346	NA	NA	NA	NA	AS ANCESTOR	NO
dog_9681	NA	F	NA	NA	NA	NA	NA	NA	AS ANCESTOR	NO
dog_9684	NA	F	dog_24873	dog_8428	NA	NA	NA	NA	AS ANCESTOR	NO
dog_9687	NA	F	dog_65188	dog_24820	NA	NA	NA	NA	AS ANCESTOR	NO
dog_5121	NA	F	NA	NA	NA	NA	NA	NA	NO	NO
dog_9688	NA	F	dog_62328	dog_9687	NA	NA	NA	NA	AS ANCESTOR	NO
dog_5124	NA	F	dog_47236	dog_70603	NA	NA	NA	NA	NO	NO
dog_9691	NA	M	NA	NA	NA	NA	NA	NA	AS ANCESTOR	NO
dog_5284	NA	M	dog_1581	dog_42461	NA	NA	NA	NA	AS ANCESTOR	AS ANCESTOR
dog_9965	NA	M	NA	NA	NA	NA	NA	NA	AS ANCESTOR	NO
dog_9967	NA	M	dog_9983	dog_16559	NA	NA	NA	NA	AS ANCESTOR	NO
dog_5134	NA	F	dog_74860	dog_17603	NA	NA	NA	NA	NO	NO
dog_9968	NA	M	dog_2198	dog_36077	NA	NA	NA	NA	AS ANCESTOR	NO
dog_5139	NA	F	dog_26069	dog_32140	NA	NA	NA	NA	NO	NO
dog_9970	NA	M	dog_9978	dog_16559	NA	UK	Normal	NA	AS ANCESTOR	NO
dog_9971	NA	F	dog_2198	dog_36077	NA	NA	NA	NA	AS ANCESTOR	NO
dog_9972	NA	F	dog_16472	dog_77526	NA	NA	NA	NA	AS ANCESTOR	NO
dog_9973	NA	M	NA	NA	NA	NA	NA	NA	AS ANCESTOR	NO
dog_9978	NA	M	dog_2198	dog_36077	NA	NA	NA	NA	AS ANCESTOR	NO
dog_9979	NA	F	NA	NA	NA	NA	NA	NA	AS ANCESTOR	NO
dog_9981	NA	M	dog_80587	dog_16461	NA	NA	NA	NA	AS ANCESTOR	NO
dog_9982	NA	M	NA	NA	NA	NA	NA	NA	AS ANCESTOR	NO
dog_9983	NA	M	dog_16472	dog_77310	NA	NA	NA	NA	AS ANCESTOR	NO
dog_9984	NA	M	dog_1872	dog_22720	NA	NA	NA	NA	AS ANCESTOR	NO
dog_9985	NA	M	NA	NA	NA	NA	NA	NA	AS ANCESTOR	NO
dog_9994	NA	F	NA	NA	NA	NA	NA	NA	AS ANCESTOR	NO
dog_1690	NA	M	dog_1682	dog_1680	NA	NA	NA	NA	AS ANCESTOR	AS ANCESTOR
dog_157	NA	F	NA	NA	NA	NA	NA	NA	AS ANCESTOR	AS ANCESTOR
dog_5203	NA	M	NA	NA	NA	NA	NA	NA	NO	NO
dog_10039	NA	F	dog_1483	dog_80525	NA	NA	NA	NA	AS ANCESTOR	NO
dog_3277	NA	F	dog_3276	dog_3274	NA	NA	NA	NA	AS ANCESTOR	AS ANCESTOR
dog_5484	NA	M	dog_37868	dog_83903	NA	NA	NA	NA	AS ANCESTOR	AS ANCESTOR
dog_10042	NA	F	dog_24396	dog_80525	NA	NA	NA	NA	AS ANCESTOR	NO
dog_223	NA	F	NA	NA	NA	NA	NA	NA	AS ANCESTOR	AS ANCESTOR
dog_5562	NA	F	NA	NA	NA	NA	NA	NA	AS ANCESTOR	AS ANCESTOR
dog_10045	NA	F	NA	NA	NA	NA	NA	NA	AS ANCESTOR	NO
dog_596	NA	F	dog_589	dog_590	NA	NA	NA	NA	AS ANCESTOR	AS ANCESTOR
dog_151	NA	F	NA	NA	NA	NA	NA	NA	AS ANCESTOR	AS ANCESTOR
dog_10052	NA	M	dog_2825	dog_13986	NA	NA	NA	NA	AS ANCESTOR	NO
dog_10056	NA	F	NA	NA	NA	NA	NA	NA	AS ANCESTOR	NO
dog_150	NA	M	NA	NA	NA	NA	NA	NA	AS ANCESTOR	AS ANCESTOR
dog_5216	NA	F	NA	NA	NA	NA	NA	NA	NO	NO
dog_5218	NA	F	dog_81117	dog_47655	NA	NA	NA	NA	NO	NO
dog_5219	NA	M	dog_47244	dog_5218	NA	NA	NA	NA	NO	NO
dog_5985	NA	F	dog_42909	dog_50466	NA	UK	NA	NA	AS ANCESTOR	AS ANCESTOR
dog_2676	NA	M	NA	NA	NA	NA	NA	NA	AS ANCESTOR	AS ANCESTOR
dog_1707	NA	M	dog_1706	dog_1705	NA	NA	NA	NA	AS ANCESTOR	AS ANCESTOR
dog_10067	NA	F	dog_76318	dog_7173	NA	NA	NA	NA	AS ANCESTOR	NO
dog_10090	NA	F	NA	NA	NA	NA	NA	NA	AS ANCESTOR	NO
dog_10093	NA	F	NA	NA	NA	NA	NA	NA	AS ANCESTOR	NO
dog_2124	NA	M	dog_2115	dog_2114	NA	NA	NA	NA	AS ANCESTOR	AS ANCESTOR
dog_10186	NA	M	dog_1972	dog_10285	NA	NA	NA	NA	AS ANCESTOR	NO
dog_10510	NA	F	NA	NA	NA	NA	NA	NA	AS ANCESTOR	NO
dog_10511	NA	F	NA	NA	NA	NA	NA	NA	AS ANCESTOR	NO
dog_10512	NA	M	dog_2067	dog_10511	NA	NA	NA	NA	AS ANCESTOR	NO
dog_10564	NA	M	NA	NA	NA	NA	NA	NA	AS ANCESTOR	NO
dog_10565	NA	F	dog_22474	dog_26207	NA	NA	NA	NA	AS ANCESTOR	NO
dog_10567	NA	F	NA	NA	NA	NA	NA	NA	AS ANCESTOR	NO
dog_10568	NA	F	NA	NA	NA	NA	NA	NA	AS ANCESTOR	NO
dog_10582	NA	F	dog_11987	dog_54306	NA	NA	NA	NA	AS ANCESTOR	NO
dog_10586	NA	F	NA	NA	NA	NA	NA	NA	AS ANCESTOR	NO
dog_10657	NA	M	dog_65155	dog_72269	NA	NA	NA	NA	AS ANCESTOR	NO
dog_10681	NA	M	NA	NA	NA	NA	NA	NA	AS ANCESTOR	NO
dog_10684	NA	F	dog_3242	dog_50250	NA	NA	NA	NA	AS ANCESTOR	NO
dog_2689	NA	M	NA	NA	NA	NA	NA	NA	AS ANCESTOR	AS ANCESTOR
dog_7862	NA	F	NA	NA	NA	NA	NA	NA	AS ANCESTOR	AS ANCESTOR
dog_8145	NA	F	dog_8144	dog_33126	NA	NEW ZEALAND	NA	NA	AS ANCESTOR	AS ANCESTOR
dog_5244	NA	F	NA	NA	NA	NA	NA	NA	NO	NO
dog_10687	NA	M	dog_54496	dog_10690	NA	NA	NA	NA	AS ANCESTOR	NO
dog_10690	NA	F	NA	NA	NA	NA	NA	NA	AS ANCESTOR	NO
dog_10692	NA	M	dog_3563	dog_3581	NA	NA	NA	NA	AS ANCESTOR	NO
dog_1474	NA	M	dog_1032	dog_1467	NA	UK	NA	NA	AS ANCESTOR	AS ANCESTOR
dog_10695	NA	M	dog_3087	dog_10679	NA	NA	NA	NA	AS ANCESTOR	NO
dog_10698	NA	M	dog_3032	dog_3241	NA	NA	NA	NA	AS ANCESTOR	NO
dog_1665	NA	F	dog_1560	dog_1467	NA	NA	NA	NA	AS ANCESTOR	AS ANCESTOR
dog_10699	NA	F	dog_3087	dog_3581	NA	NA	NA	NA	AS ANCESTOR	NO
dog_10700	NA	F	NA	NA	NA	NA	NA	NA	AS ANCESTOR	NO
dog_8196	NA	F	NA	NA	NA	NA	NA	NA	AS ANCESTOR	AS ANCESTOR
dog_10703	NA	F	NA	NA	NA	NA	NA	NA	AS ANCESTOR	NO
dog_10704	NA	F	NA	NA	NA	NA	NA	NA	AS ANCESTOR	NO
dog_10706	NA	F	NA	NA	NA	NA	NA	NA	AS ANCESTOR	NO
dog_8248	NA	F	dog_42824	dog_37963	NA	NA	NA	NA	AS ANCESTOR	AS ANCESTOR
dog_10718	NA	F	NA	NA	NA	NA	NA	NA	AS ANCESTOR	NO
dog_10719	NA	M	dog_67368	dog_10734	NA	NA	NA	NA	AS ANCESTOR	NO
dog_10720	NA	F	dog_1846	dog_78573	NA	NA	NA	NA	AS ANCESTOR	NO
dog_10723	NA	F	NA	NA	NA	NA	NA	NA	AS ANCESTOR	NO
dog_10727	NA	F	dog_80524	dog_10720	NA	NA	NA	NA	AS ANCESTOR	NO
dog_10733	NA	F	dog_10728	dog_10723	NA	NA	NA	NA	AS ANCESTOR	NO
dog_10734	NA	F	NA	NA	NA	NA	NA	NA	AS ANCESTOR	NO
dog_10738	NA	F	dog_10728	dog_10735	NA	NA	NA	NA	AS ANCESTOR	NO
dog_10747	NA	F	NA	NA	NA	NA	NA	NA	AS ANCESTOR	NO
dog_11112	NA	F	dog_48520	dog_33276	NA	NA	NA	NA	AS ANCESTOR	NO
dog_11113	NA	F	dog_71107	dog_20848	NA	NA	NA	NA	AS ANCESTOR	NO
dog_11114	NA	F	NA	NA	NA	NA	NA	NA	AS ANCESTOR	NO
dog_11115	NA	F	NA	NA	NA	NA	NA	NA	AS ANCESTOR	NO
dog_11139	NA	F	dog_74184	dog_57025	NA	NA	NA	NA	AS ANCESTOR	NO
dog_11153	NA	F	NA	NA	NA	NA	NA	NA	AS ANCESTOR	NO
dog_11154	NA	F	NA	NA	NA	NA	NA	NA	AS ANCESTOR	NO
dog_8249	NA	F	dog_72328	dog_31504	NA	NA	NA	NA	AS ANCESTOR	AS ANCESTOR
dog_11158	NA	F	NA	NA	NA	NA	NA	NA	AS ANCESTOR	NO
dog_8269	NA	M	dog_67134	dog_34340	NA	NA	NA	NA	AS ANCESTOR	AS ANCESTOR
dog_11160	NA	F	NA	NA	NA	NA	NA	NA	AS ANCESTOR	NO
dog_11226	NA	F	NA	NA	NA	NA	NA	NA	AS ANCESTOR	NO
dog_11265	NA	M	dog_34458	dog_24128	NA	AUSTRALIA	Carrier	Normal	AS ANCESTOR	NO
dog_11267	NA	F	dog_18686	dog_24122	NA	NA	NA	NA	AS ANCESTOR	NO
dog_11293	NA	F	NA	NA	NA	NA	NA	NA	AS ANCESTOR	NO
dog_11294	NA	F	NA	NA	NA	NA	NA	NA	AS ANCESTOR	NO
dog_11333	NA	M	NA	NA	NA	NA	NA	NA	AS ANCESTOR	NO
dog_11334	NA	M	NA	NA	NA	NA	NA	NA	AS ANCESTOR	NO
dog_8271	NA	F	dog_68400	dog_8248	NA	NA	NA	NA	AS ANCESTOR	AS ANCESTOR
dog_8282	NA	M	NA	NA	NA	NA	NA	NA	AS ANCESTOR	AS ANCESTOR
dog_11342	NA	M	dog_11334	dog_59345	NA	NA	NA	NA	AS ANCESTOR	NO
dog_8284	NA	M	dog_66379	dog_31504	NA	NA	NA	NA	AS ANCESTOR	AS ANCESTOR
dog_5283	NA	M	dog_1581	dog_42461	NA	NA	NA	NA	NO	NO
dog_8419	NA	F	dog_41508	dog_28088	NA	NA	NA	NA	AS ANCESTOR	AS ANCESTOR
dog_11345	NA	M	NA	NA	NA	NA	NA	NA	AS ANCESTOR	NO
dog_11346	NA	M	dog_29282	dog_48972	NA	NA	NA	NA	AS ANCESTOR	NO
dog_8421	NA	F	dog_8412	dog_8419	NA	NA	NA	NA	AS ANCESTOR	AS ANCESTOR
dog_8443	NA	F	NA	NA	NA	NA	NA	NA	AS ANCESTOR	AS ANCESTOR
dog_8789	NA	M	dog_16472	dog_77310	NA	USA	NA	NA	AS ANCESTOR	AS ANCESTOR
dog_11350	NA	M	dog_64256	dog_11740	NA	NA	NA	NA	AS ANCESTOR	NO
dog_11351	NA	M	dog_42813	dog_42409	NA	NA	NA	NA	AS ANCESTOR	NO
dog_8811	NA	F	NA	NA	NA	NA	NA	NA	AS ANCESTOR	AS ANCESTOR
dog_11354	NA	M	dog_11340	dog_48938	NA	NA	NA	NA	AS ANCESTOR	NO
dog_8923	NA	F	NA	NA	NA	NA	NA	NA	AS ANCESTOR	AS ANCESTOR
dog_11355	NA	M	NA	NA	NA	NA	NA	NA	AS ANCESTOR	NO
dog_11357	NA	M	dog_72325	dog_33284	NA	NA	NA	NA	AS ANCESTOR	NO
dog_5302	NA	F	NA	NA	NA	NA	NA	NA	NO	NO
dog_11358	NA	M	dog_34741	dog_33280	NA	NA	NA	NA	AS ANCESTOR	NO
dog_11359	NA	M	dog_78099	dog_51608	NA	NA	NA	NA	AS ANCESTOR	NO
dog_11360	NA	M	dog_66382	dog_42787	NA	NA	NA	NA	AS ANCESTOR	NO
dog_11361	NA	M	NA	NA	NA	NA	NA	NA	AS ANCESTOR	NO
dog_9538	NA	F	dog_55802	dog_67255	NA	NA	NA	NA	AS ANCESTOR	AS ANCESTOR
dog_11365	NA	M	NA	NA	NA	NA	NA	NA	AS ANCESTOR	NO
dog_11366	NA	M	dog_39186	dog_51604	NA	NA	NA	NA	AS ANCESTOR	NO
dog_359	NA	M	NA	NA	NA	NA	NA	NA	AS ANCESTOR	AS ANCESTOR
dog_1316	NA	M	dog_1307	dog_1306	NA	NA	NA	NA	AS ANCESTOR	AS ANCESTOR
dog_801	NA	F	dog_206	dog_787	NA	NA	NA	NA	AS ANCESTOR	AS ANCESTOR
dog_9648	NA	F	NA	NA	NA	NA	NA	NA	AS ANCESTOR	AS ANCESTOR
dog_9649	NA	M	dog_21080	dog_57907	NA	NA	NA	NA	AS ANCESTOR	AS ANCESTOR
dog_321	NA	M	NA	NA	NA	NA	NA	NA	AS ANCESTOR	AS ANCESTOR
dog_10016	NA	F	NA	NA	NA	NA	NA	NA	AS ANCESTOR	AS ANCESTOR
dog_11373	NA	M	dog_26093	dog_33992	NA	NA	NA	NA	AS ANCESTOR	NO
dog_10017	NA	M	dog_71111	dog_75051	NA	UK	NA	NA	AS ANCESTOR	AS ANCESTOR
dog_10040	NA	F	dog_24396	dog_80525	NA	NA	NA	NA	AS ANCESTOR	AS ANCESTOR
dog_2084	NA	M	dog_273	dog_349	NA	NA	NA	NA	AS ANCESTOR	AS ANCESTOR
dog_11375	NA	M	dog_1010	dog_1459	NA	NA	NA	NA	AS ANCESTOR	NO
dog_11377	NA	M	NA	NA	NA	NA	NA	NA	AS ANCESTOR	NO
dog_10043	NA	M	dog_24396	dog_61790	NA	NA	NA	NA	AS ANCESTOR	AS ANCESTOR
dog_10044	NA	M	dog_2825	dog_13986	NA	NA	NA	NA	AS ANCESTOR	AS ANCESTOR
dog_10048	NA	M	dog_10043	dog_42371	NA	NA	NA	NA	AS ANCESTOR	AS ANCESTOR
dog_11384	NA	M	dog_78116	dog_42443	NA	NA	NA	NA	AS ANCESTOR	NO
dog_11386	NA	M	dog_66374	dog_59099	NA	NA	NA	NA	AS ANCESTOR	NO
dog_11390	NA	M	dog_81748	dog_62865	NA	NA	NA	NA	AS ANCESTOR	NO
dog_11391	NA	M	NA	NA	NA	NA	NA	NA	AS ANCESTOR	NO
dog_5459	NA	M	NA	NA	NA	NA	NA	NA	NO	NO
dog_11392	NA	M	NA	NA	NA	NA	NA	NA	AS ANCESTOR	NO
dog_10049	NA	M	dog_1483	dog_80525	NA	NA	NA	NA	AS ANCESTOR	AS ANCESTOR
dog_11393	NA	M	NA	NA	NA	NA	NA	NA	AS ANCESTOR	NO
dog_11453	NA	F	dog_3251	dog_43799	NA	NA	NA	NA	AS ANCESTOR	NO
dog_10066	NA	F	NA	NA	NA	NA	NA	NA	AS ANCESTOR	AS ANCESTOR
dog_276	NA	F	NA	NA	NA	NA	NA	NA	AS ANCESTOR	AS ANCESTOR
dog_279	NA	F	NA	NA	NA	NA	NA	NA	AS ANCESTOR	AS ANCESTOR
dog_278	NA	F	NA	NA	NA	NA	NA	NA	AS ANCESTOR	AS ANCESTOR
dog_5498	NA	F	NA	NA	NA	NA	NA	NA	NO	NO
dog_11504	NA	M	NA	NA	NA	NA	NA	NA	AS ANCESTOR	NO
dog_11505	NA	M	NA	NA	NA	NA	NA	NA	AS ANCESTOR	NO
dog_10094	NA	F	NA	NA	NA	NA	NA	NA	AS ANCESTOR	AS ANCESTOR
dog_2083	NA	F	dog_2034	dog_2070	NA	NA	NA	NA	AS ANCESTOR	AS ANCESTOR
dog_11611	NA	M	dog_9171	dog_63111	NA	NA	NA	NA	AS ANCESTOR	NO
dog_11715	NA	F	dog_3455	dog_78866	NA	NA	NA	NA	AS ANCESTOR	NO
dog_11717	NA	M	NA	NA	NA	NA	NA	NA	AS ANCESTOR	NO
dog_11732	NA	F	dog_57055	dog_11160	NA	NA	NA	NA	AS ANCESTOR	NO
dog_2070	NA	F	dog_2032	dog_2069	NA	NA	NA	NA	AS ANCESTOR	AS ANCESTOR
dog_5516	NA	M	dog_2222	dog_44953	NA	NA	NA	NA	NO	NO
dog_11735	NA	F	dog_2026	dog_29749	NA	NA	NA	NA	AS ANCESTOR	NO
dog_3580	NA	F	dog_3031	dog_2083	NA	NA	NA	NA	AS ANCESTOR	AS ANCESTOR
dog_5519	NA	M	NA	NA	NA	NA	NA	NA	NO	NO
dog_11737	NA	F	NA	NA	NA	NA	NA	NA	AS ANCESTOR	NO
dog_10694	NA	M	dog_3087	dog_10679	NA	GERMANY	Normal	NA	AS ANCESTOR	AS ANCESTOR
dog_11740	NA	F	dog_40959	dog_41572	NA	NA	NA	NA	AS ANCESTOR	NO
dog_3242	NA	M	dog_3032	dog_3241	NA	NA	NA	NA	AS ANCESTOR	AS ANCESTOR
dog_11743	NA	F	NA	NA	NA	NA	NA	NA	AS ANCESTOR	NO
dog_3032	NA	M	dog_1846	dog_2070	NA	NA	NA	NA	AS ANCESTOR	AS ANCESTOR
dog_11744	NA	F	dog_78579	dog_42785	NA	NA	NA	NA	AS ANCESTOR	NO
dog_11745	NA	F	dog_71098	dog_42413	NA	NA	NA	NA	AS ANCESTOR	NO
dog_10707	NA	F	NA	NA	NA	NA	NA	NA	AS ANCESTOR	AS ANCESTOR
dog_11156	NA	F	NA	NA	NA	NA	NA	NA	AS ANCESTOR	AS ANCESTOR
dog_5548	NA	F	NA	NA	NA	NA	NA	NA	NO	NO
dog_11747	NA	F	dog_57942	dog_29062	NA	NA	NA	NA	AS ANCESTOR	NO
dog_11749	NA	F	dog_57926	dog_11818	NA	NA	NA	NA	AS ANCESTOR	NO
dog_11750	NA	F	dog_22336	dog_50985	NA	NA	NA	NA	AS ANCESTOR	NO
dog_11159	NA	F	NA	NA	NA	NA	NA	NA	AS ANCESTOR	AS ANCESTOR
dog_1091	NA	M	dog_31	dog_384	NA	NA	NA	NA	AS ANCESTOR	AS ANCESTOR
dog_11755	NA	F	NA	NA	NA	NA	NA	NA	AS ANCESTOR	NO
dog_11756	NA	F	dog_34768	dog_63362	NA	NA	NA	NA	AS ANCESTOR	NO
dog_11757	NA	F	NA	NA	NA	NA	NA	NA	AS ANCESTOR	NO
dog_11758	NA	F	NA	NA	NA	NA	NA	NA	AS ANCESTOR	NO
dog_40	NA	M	NA	NA	NA	NA	NA	NA	AS ANCESTOR	AS ANCESTOR
dog_11759	NA	F	NA	NA	NA	NA	NA	NA	AS ANCESTOR	NO
dog_11760	NA	F	NA	NA	NA	NA	NA	NA	AS ANCESTOR	NO
dog_11761	NA	F	NA	NA	NA	NA	NA	NA	AS ANCESTOR	NO
dog_11762	NA	F	dog_39004	dog_63379	NA	NA	NA	NA	AS ANCESTOR	NO
dog_11765	NA	M	dog_81826	dog_25835	NA	NA	NA	NA	AS ANCESTOR	NO
dog_11766	NA	F	dog_81826	dog_11760	NA	NA	NA	NA	AS ANCESTOR	NO
dog_11767	NA	F	dog_11765	dog_25841	NA	NA	NA	NA	AS ANCESTOR	NO
dog_11783	NA	F	NA	NA	NA	NA	NA	NA	AS ANCESTOR	NO
dog_11789	NA	M	NA	NA	NA	NA	NA	NA	AS ANCESTOR	NO
dog_11790	NA	F	dog_9973	dog_51243	NA	NA	NA	NA	AS ANCESTOR	NO
dog_11792	NA	M	dog_9973	dog_51243	NA	NA	NA	NA	AS ANCESTOR	NO
dog_11793	NA	F	NA	NA	NA	NA	NA	NA	AS ANCESTOR	NO
dog_11794	NA	F	dog_9967	dog_19631	NA	NA	NA	NA	AS ANCESTOR	NO
dog_11809	NA	F	NA	NA	NA	NA	NA	NA	AS ANCESTOR	NO
dog_11811	NA	F	NA	NA	NA	NA	NA	NA	AS ANCESTOR	NO
dog_11813	NA	F	NA	NA	NA	NA	NA	NA	AS ANCESTOR	NO
dog_11814	NA	F	NA	NA	NA	NA	NA	NA	AS ANCESTOR	NO
dog_11815	NA	F	dog_66372	dog_33319	NA	NA	NA	NA	AS ANCESTOR	NO
dog_39	NA	M	NA	NA	NA	NA	NA	NA	AS ANCESTOR	AS ANCESTOR
dog_5583	NA	F	dog_8928	dog_80159	NA	NA	NA	NA	NO	NO
dog_11817	NA	F	dog_34738	dog_42346	NA	NA	NA	NA	AS ANCESTOR	NO
dog_11818	NA	F	NA	NA	NA	NA	NA	NA	AS ANCESTOR	NO
dog_11819	NA	F	dog_75759	dog_29293	NA	NA	NA	NA	AS ANCESTOR	NO
dog_1002	NA	M	dog_702	dog_217	NA	NA	NA	NA	AS ANCESTOR	AS ANCESTOR
dog_5601	NA	NA	dog_10695	dog_5615	NA	GERMANY	Normal	Normal	NO	NO
dog_11347	NA	M	dog_39643	dog_58045	NA	NA	NA	NA	AS ANCESTOR	AS ANCESTOR
dog_11820	NA	F	NA	NA	NA	NA	NA	NA	AS ANCESTOR	NO
dog_5611	NA	F	dog_61785	dog_68191	NA	NA	NA	NA	NO	NO
dog_584	NA	M	dog_580	dog_475	NA	NA	NA	NA	AS ANCESTOR	AS ANCESTOR
dog_5613	NA	F	NA	NA	NA	NA	NA	NA	NO	NO
dog_11349	NA	M	NA	NA	NA	NA	NA	NA	AS ANCESTOR	AS ANCESTOR
dog_5614	NA	F	dog_31900	dog_56091	NA	NA	NA	NA	NO	NO
dog_2651	NA	M	NA	NA	NA	NA	NA	NA	AS ANCESTOR	AS ANCESTOR
dog_11822	NA	F	NA	NA	NA	NA	NA	NA	AS ANCESTOR	NO
dog_1458	NA	M	dog_1453	dog_1452	NA	NA	NA	NA	AS ANCESTOR	AS ANCESTOR
dog_11362	NA	M	dog_73893	dog_11742	NA	NA	NA	NA	AS ANCESTOR	AS ANCESTOR
dog_11824	NA	F	dog_72312	dog_54263	NA	NA	NA	NA	AS ANCESTOR	NO
dog_11826	NA	F	NA	NA	NA	NA	NA	NA	AS ANCESTOR	NO
dog_466	NA	M	dog_462	dog_461	NA	NA	NA	NA	AS ANCESTOR	AS ANCESTOR
dog_1538	NA	M	dog_90	dog_92	NA	NA	NA	NA	AS ANCESTOR	AS ANCESTOR
dog_11367	NA	M	NA	NA	NA	NA	NA	NA	AS ANCESTOR	AS ANCESTOR
dog_11846	NA	F	NA	NA	NA	NA	NA	NA	AS ANCESTOR	NO
dog_11368	NA	M	NA	NA	NA	NA	NA	NA	AS ANCESTOR	AS ANCESTOR
dog_11853	NA	F	NA	NA	NA	NA	NA	NA	AS ANCESTOR	NO
dog_11855	NA	F	NA	NA	NA	NA	NA	NA	AS ANCESTOR	NO
dog_5679	NA	F	NA	NA	NA	NA	NA	NA	NO	NO
dog_11856	NA	M	dog_28892	dog_83875	NA	NA	NA	NA	AS ANCESTOR	NO
dog_11857	NA	F	NA	NA	NA	NA	NA	NA	AS ANCESTOR	NO
dog_11918	NA	F	NA	NA	NA	NA	NA	NA	AS ANCESTOR	NO
dog_11920	NA	F	NA	NA	NA	NA	NA	NA	AS ANCESTOR	NO
dog_11929	NA	F	NA	NA	NA	NA	NA	NA	AS ANCESTOR	NO
dog_11370	NA	M	dog_67212	dog_307	NA	NA	NA	NA	AS ANCESTOR	AS ANCESTOR
dog_11949	NA	F	NA	NA	NA	NA	NA	NA	AS ANCESTOR	NO
dog_11953	NA	M	dog_81854	dog_23344	NA	NA	NA	NA	AS ANCESTOR	NO
dog_11954	NA	F	NA	NA	NA	NA	NA	NA	AS ANCESTOR	NO
dog_11983	NA	M	NA	NA	NA	NA	NA	NA	AS ANCESTOR	NO
dog_11984	NA	M	NA	NA	NA	NA	NA	NA	AS ANCESTOR	NO
dog_11985	NA	M	NA	NA	NA	NA	NA	NA	AS ANCESTOR	NO
dog_11986	NA	M	NA	NA	NA	NA	NA	NA	AS ANCESTOR	NO
dog_11987	NA	M	NA	NA	NA	NA	NA	NA	AS ANCESTOR	NO
dog_2654	NA	M	NA	NA	NA	NA	NA	NA	AS ANCESTOR	AS ANCESTOR
dog_11372	NA	M	NA	NA	NA	NA	NA	NA	AS ANCESTOR	AS ANCESTOR
dog_11990	NA	M	dog_12007	dog_47273	NA	NA	NA	NA	AS ANCESTOR	NO
dog_11992	NA	M	NA	NA	NA	NA	NA	NA	AS ANCESTOR	NO
dog_30	NA	M	NA	NA	NA	NA	NA	NA	AS ANCESTOR	AS ANCESTOR
dog_11994	NA	M	dog_48515	dog_33231	NA	NA	NA	NA	AS ANCESTOR	NO
dog_11374	NA	M	dog_44991	dog_2811	NA	UK	NA	NA	AS ANCESTOR	AS ANCESTOR
dog_31	NA	M	NA	NA	NA	NA	NA	NA	AS ANCESTOR	AS ANCESTOR
dog_11378	NA	M	dog_20294	dog_41585	NA	NA	NA	NA	AS ANCESTOR	AS ANCESTOR
dog_11381	NA	M	NA	NA	NA	NA	NA	NA	AS ANCESTOR	AS ANCESTOR
dog_12002	NA	M	NA	NA	NA	NA	NA	NA	AS ANCESTOR	NO
dog_12003	NA	M	NA	NA	NA	NA	NA	NA	AS ANCESTOR	NO
dog_12005	NA	M	NA	NA	NA	NA	NA	NA	AS ANCESTOR	NO
dog_463	NA	M	dog_158	dog_207	NA	NA	NA	NA	AS ANCESTOR	AS ANCESTOR
dog_29	NA	M	NA	NA	NA	NA	NA	NA	AS ANCESTOR	AS ANCESTOR
dog_12008	NA	M	NA	NA	NA	NA	NA	NA	AS ANCESTOR	NO
dog_12009	NA	M	NA	NA	NA	NA	NA	NA	AS ANCESTOR	NO
dog_11467	NA	M	NA	NA	NA	NA	NA	NA	AS ANCESTOR	AS ANCESTOR
dog_12011	NA	M	dog_20849	dog_67159	NA	NA	NA	NA	AS ANCESTOR	NO
dog_12012	NA	M	NA	NA	NA	NA	NA	NA	AS ANCESTOR	NO
dog_12019	NA	F	NA	NA	NA	NA	NA	NA	AS ANCESTOR	NO
dog_12020	NA	F	dog_28058	dog_28062	NA	NA	NA	NA	AS ANCESTOR	NO
dog_12021	NA	F	NA	NA	NA	NA	NA	NA	AS ANCESTOR	NO
dog_12025	NA	F	dog_56670	dog_12020	NA	NA	NA	NA	AS ANCESTOR	NO
dog_12071	NA	M	NA	dog_12079	NA	NA	NA	NA	AS ANCESTOR	NO
dog_12085	NA	F	dog_78366	dog_12079	NA	NA	NA	NA	AS ANCESTOR	NO
dog_12216	NA	M	NA	NA	NA	NA	NA	NA	AS ANCESTOR	NO
dog_12217	NA	M	dog_74181	NA	NA	NA	NA	NA	AS ANCESTOR	NO
dog_12310	NA	F	dog_19518	dog_54838	NA	NA	NA	NA	AS ANCESTOR	NO
dog_12360	NA	F	NA	NA	NA	NA	NA	NA	AS ANCESTOR	NO
dog_12362	NA	M	dog_64193	dog_70130	NA	NA	NA	NA	AS ANCESTOR	NO
dog_11468	NA	F	NA	NA	NA	NA	NA	NA	AS ANCESTOR	AS ANCESTOR
dog_1530	NA	M	dog_1528	dog_1498	NA	NA	NA	NA	AS ANCESTOR	AS ANCESTOR
dog_12373	NA	F	dog_28892	dog_42369	NA	NA	NA	NA	AS ANCESTOR	NO
dog_12377	NA	F	dog_28892	dog_42369	NA	NA	NA	NA	AS ANCESTOR	NO
dog_11472	NA	M	dog_35760	dog_57647	NA	NA	NA	NA	AS ANCESTOR	AS ANCESTOR
dog_12388	NA	F	dog_65162	dog_74366	NA	NA	NA	NA	AS ANCESTOR	NO
dog_12394	NA	M	NA	NA	NA	NA	NA	NA	AS ANCESTOR	NO
dog_12400	NA	F	dog_1208	dog_1578	NA	NA	NA	NA	AS ANCESTOR	NO
dog_12401	NA	F	dog_1208	dog_1578	NA	NA	NA	NA	AS ANCESTOR	NO
dog_11506	NA	M	NA	NA	NA	NA	NA	NA	AS ANCESTOR	AS ANCESTOR
dog_12405	NA	M	NA	NA	NA	NA	NA	NA	AS ANCESTOR	NO
dog_12407	NA	F	NA	NA	NA	NA	NA	NA	AS ANCESTOR	NO
dog_12449	NA	F	dog_28892	dog_42369	NA	NA	NA	NA	AS ANCESTOR	NO
dog_12459	NA	F	dog_64193	dog_70130	NA	NA	NA	NA	AS ANCESTOR	NO
dog_12466	NA	M	dog_46424	dog_54221	NA	NA	NA	NA	AS ANCESTOR	NO
dog_12477	NA	M	NA	NA	NA	NA	NA	NA	AS ANCESTOR	NO
dog_12478	NA	M	dog_71107	dog_49582	NA	NA	NA	NA	AS ANCESTOR	NO
dog_12479	NA	F	NA	NA	NA	NA	NA	NA	AS ANCESTOR	NO
dog_12495	NA	M	dog_1886	dog_62722	NA	NA	NA	NA	AS ANCESTOR	NO
dog_2936	NA	M	dog_50681	dog_2934	NA	NA	NA	NA	AS ANCESTOR	NO
dog_12632	NA	M	NA	NA	NA	NA	NA	NA	AS ANCESTOR	NO
dog_12633	NA	F	dog_24387	dog_4286	NA	NA	NA	NA	AS ANCESTOR	NO
dog_12636	NA	M	NA	NA	NA	NA	NA	NA	AS ANCESTOR	NO
dog_12637	NA	F	dog_71149	dog_12641	NA	NA	NA	NA	AS ANCESTOR	NO
dog_12638	NA	M	dog_64697	dog_70615	NA	NA	NA	NA	AS ANCESTOR	NO
dog_12639	NA	F	dog_55144	dog_33137	NA	NA	NA	NA	AS ANCESTOR	NO
dog_12640	NA	M	dog_12638	dog_12637	NA	NA	NA	NA	AS ANCESTOR	NO
dog_12641	NA	F	dog_64697	dog_12639	NA	NA	NA	NA	AS ANCESTOR	NO
dog_12642	NA	F	NA	NA	NA	NA	NA	NA	AS ANCESTOR	NO
dog_12644	NA	M	NA	NA	NA	NA	NA	NA	AS ANCESTOR	NO
dog_12645	NA	M	NA	NA	NA	NA	NA	NA	AS ANCESTOR	NO
dog_12647	NA	M	NA	NA	NA	NA	NA	NA	AS ANCESTOR	NO
dog_12649	NA	F	NA	NA	NA	NA	NA	NA	AS ANCESTOR	NO
dog_11507	NA	M	NA	NA	NA	NA	NA	NA	AS ANCESTOR	AS ANCESTOR
dog_12651	NA	F	dog_34760	dog_59390	NA	NA	NA	NA	AS ANCESTOR	NO
dog_12665	NA	F	NA	NA	NA	NA	NA	NA	AS ANCESTOR	NO
dog_12667	NA	F	NA	NA	NA	NA	NA	NA	AS ANCESTOR	NO
dog_12668	NA	F	dog_28892	dog_83875	NA	NA	NA	NA	AS ANCESTOR	NO
dog_12670	NA	M	dog_31506	dog_20793	NA	NA	NA	NA	AS ANCESTOR	NO
dog_12676	NA	F	dog_20008	dog_81875	NA	NA	NA	NA	AS ANCESTOR	NO
dog_11734	NA	F	dog_34780	dog_45842	NA	NA	NA	NA	AS ANCESTOR	AS ANCESTOR
dog_12687	NA	M	NA	NA	NA	NA	NA	NA	AS ANCESTOR	NO
dog_12690	NA	F	dog_56804	dog_33376	NA	NA	NA	NA	AS ANCESTOR	NO
dog_12697	NA	M	dog_74912	NA	NA	NA	NA	NA	AS ANCESTOR	NO
dog_12701	NA	F	NA	NA	NA	NA	NA	NA	AS ANCESTOR	NO
dog_12708	NA	F	NA	NA	NA	NA	NA	NA	AS ANCESTOR	NO
dog_12709	NA	M	NA	NA	NA	NA	NA	NA	AS ANCESTOR	NO
dog_12711	NA	F	dog_73783	dog_18724	NA	NA	NA	NA	AS ANCESTOR	NO
dog_12714	NA	F	dog_71105	dog_12711	NA	NA	NA	NA	AS ANCESTOR	NO
dog_12720	NA	F	NA	NA	NA	NA	NA	NA	AS ANCESTOR	NO
dog_12723	NA	M	NA	NA	NA	NA	NA	NA	AS ANCESTOR	NO
dog_12725	NA	F	NA	NA	NA	NA	NA	NA	AS ANCESTOR	NO
dog_12726	NA	M	NA	NA	NA	NA	NA	NA	AS ANCESTOR	NO
dog_12789	NA	M	NA	NA	NA	NA	NA	NA	AS ANCESTOR	NO
dog_12802	NA	F	NA	NA	NA	NA	NA	NA	AS ANCESTOR	NO
dog_12803	NA	F	dog_44442	dog_80553	NA	NA	NA	NA	AS ANCESTOR	NO
dog_12820	NA	F	NA	NA	NA	NA	NA	NA	AS ANCESTOR	NO
dog_12822	NA	F	dog_40888	dog_54268	NA	NA	NA	NA	AS ANCESTOR	NO
dog_12854	NA	M	NA	NA	NA	NA	NA	NA	AS ANCESTOR	NO
dog_11736	NA	F	NA	NA	NA	NA	NA	NA	AS ANCESTOR	AS ANCESTOR
dog_12858	NA	M	dog_22326	dog_56776	NA	NA	NA	NA	AS ANCESTOR	NO
dog_754	NA	F	dog_752	dog_641	NA	NA	NA	NA	AS ANCESTOR	AS ANCESTOR
dog_11742	NA	F	dog_72314	dog_11736	NA	NA	NA	NA	AS ANCESTOR	AS ANCESTOR
dog_12863	NA	M	dog_66413	dog_24798	NA	NA	NA	NA	AS ANCESTOR	NO
dog_12864	NA	M	dog_11986	dog_11115	NA	NA	NA	NA	AS ANCESTOR	NO
dog_12988	NA	M	NA	NA	NA	NA	NA	NA	AS ANCESTOR	NO
dog_125	NA	F	NA	NA	NA	NA	NA	NA	AS ANCESTOR	AS ANCESTOR
dog_13013	NA	M	NA	NA	NA	NA	NA	NA	AS ANCESTOR	NO
dog_13025	NA	F	dog_39652	dog_83899	NA	NA	NA	NA	AS ANCESTOR	NO
dog_127	NA	F	NA	NA	NA	NA	NA	NA	AS ANCESTOR	AS ANCESTOR
dog_13101	NA	M	dog_3372	dog_32333	NA	NA	NA	NA	AS ANCESTOR	NO
dog_11746	NA	F	dog_56708	dog_41969	NA	NA	NA	NA	AS ANCESTOR	AS ANCESTOR
dog_1535	NA	F	dog_412	dog_299	NA	NA	NA	NA	AS ANCESTOR	AS ANCESTOR
dog_13305	NA	M	NA	NA	NA	NA	NA	NA	AS ANCESTOR	NO
dog_11752	NA	F	NA	NA	NA	NA	NA	NA	AS ANCESTOR	AS ANCESTOR
dog_13804	NA	M	dog_34796	dog_69947	NA	NA	NA	NA	AS ANCESTOR	NO
dog_13872	NA	F	NA	NA	NA	NA	NA	NA	AS ANCESTOR	NO
dog_111	NA	F	NA	NA	NA	NA	NA	NA	AS ANCESTOR	AS ANCESTOR
dog_13981	NA	F	NA	NA	NA	NA	NA	NA	AS ANCESTOR	NO
dog_13982	NA	F	NA	NA	NA	NA	NA	NA	AS ANCESTOR	NO
dog_494	NA	F	dog_286	dog_38	NA	NA	NA	NA	AS ANCESTOR	AS ANCESTOR
dog_13985	NA	F	dog_24194	dog_7760	NA	NA	NA	NA	AS ANCESTOR	NO
dog_1184	NA	F	dog_259	dog_1138	NA	NA	NA	NA	AS ANCESTOR	AS ANCESTOR
dog_13988	NA	F	NA	NA	NA	NA	NA	NA	AS ANCESTOR	NO
dog_2808	NA	F	dog_2651	dog_2804	NA	NA	NA	NA	AS ANCESTOR	AS ANCESTOR
dog_14054	NA	F	NA	NA	NA	NA	NA	NA	AS ANCESTOR	NO
dog_14055	NA	F	NA	NA	NA	NA	NA	NA	AS ANCESTOR	NO
dog_14056	NA	F	dog_26205	dog_4200	NA	NA	NA	NA	AS ANCESTOR	NO
dog_14057	NA	F	dog_26883	dog_14060	NA	NA	NA	NA	AS ANCESTOR	NO
dog_112	NA	F	NA	NA	NA	NA	NA	NA	AS ANCESTOR	AS ANCESTOR
dog_14060	NA	F	dog_35758	dog_75762	NA	NA	NA	NA	AS ANCESTOR	NO
dog_115	NA	F	NA	NA	NA	NA	NA	NA	AS ANCESTOR	AS ANCESTOR
dog_1117	NA	F	dog_1105	dog_383	NA	NA	NA	NA	AS ANCESTOR	AS ANCESTOR
dog_114	NA	F	NA	NA	NA	NA	NA	NA	AS ANCESTOR	AS ANCESTOR
dog_113	NA	F	NA	NA	NA	NA	NA	NA	AS ANCESTOR	AS ANCESTOR
dog_11842	NA	F	NA	NA	NA	NA	NA	NA	AS ANCESTOR	AS ANCESTOR
dog_14518	NA	F	dog_64651	dog_47547	NA	NA	NA	NA	AS ANCESTOR	NO
dog_14620	NA	M	NA	NA	NA	NA	NA	NA	AS ANCESTOR	NO
dog_14818	NA	F	dog_14825	dog_14886	NA	AUSTRALIA	Normal	Normal	AS ANCESTOR	NO
dog_14896	NA	M	dog_1357	dog_3034	NA	AUSTRALIA	Normal	Normal	AS ANCESTOR	NO
dog_14912	NA	M	dog_14861	dog_14789	NA	AUSTRALIA	Carrier	Normal	AS ANCESTOR	NO
dog_14922	NA	F	dog_1357	dog_3034	NA	NA	Normal	Normal	AS ANCESTOR	NO
dog_11843	NA	F	NA	NA	NA	NA	NA	NA	AS ANCESTOR	AS ANCESTOR
dog_11845	NA	F	NA	NA	NA	NA	NA	NA	AS ANCESTOR	AS ANCESTOR
dog_15389	NA	F	dog_61244	dog_72627	NA	NA	NA	NA	AS ANCESTOR	NO
dog_15390	NA	M	NA	NA	NA	NA	NA	NA	AS ANCESTOR	NO
dog_135	NA	F	NA	NA	NA	NA	NA	NA	AS ANCESTOR	AS ANCESTOR
dog_118	NA	F	NA	NA	NA	NA	NA	NA	AS ANCESTOR	AS ANCESTOR
dog_15496	NA	F	dog_58866	dog_36012	NA	NA	NA	NA	AS ANCESTOR	NO
dog_15498	NA	F	dog_35945	dog_70442	NA	NA	NA	NA	AS ANCESTOR	NO
dog_15500	NA	F	NA	NA	NA	NA	NA	NA	AS ANCESTOR	NO
dog_15501	NA	M	dog_58866	dog_36012	NA	NA	NA	NA	AS ANCESTOR	NO
dog_15505	NA	M	NA	NA	NA	NA	NA	NA	AS ANCESTOR	NO
dog_15507	NA	F	NA	NA	NA	NA	NA	NA	AS ANCESTOR	NO
dog_15508	NA	M	dog_15501	dog_71061	NA	NA	NA	NA	AS ANCESTOR	NO
dog_15578	NA	M	dog_957	dog_1319	NA	NA	NA	NA	AS ANCESTOR	NO
dog_11988	NA	M	dog_34776	dog_50156	NA	NA	NA	NA	AS ANCESTOR	AS ANCESTOR
dog_15585	NA	M	dog_54836	dog_81816	NA	NA	NA	NA	AS ANCESTOR	NO
dog_15967	NA	M	dog_2313	dog_3278	NA	NA	NA	NA	AS ANCESTOR	NO
dog_16035	NA	F	dog_35981	dog_16298	NA	NA	NA	NA	AS ANCESTOR	NO
dog_16065	NA	F	dog_2313	dog_3278	NA	NA	NA	NA	AS ANCESTOR	NO
dog_16082	NA	M	dog_2451	dog_16100	NA	NA	NA	NA	AS ANCESTOR	NO
dog_16234	NA	F	dog_3264	dog_16330	NA	NA	NA	NA	AS ANCESTOR	NO
dog_16325	NA	F	NA	NA	NA	NA	NA	NA	AS ANCESTOR	NO
dog_16332	NA	M	NA	NA	NA	NA	NA	NA	AS ANCESTOR	NO
dog_16448	NA	M	dog_16533	dog_16327	NA	NA	NA	NA	AS ANCESTOR	NO
dog_16564	NA	F	NA	NA	NA	NA	NA	NA	AS ANCESTOR	NO
dog_16593	NA	M	NA	NA	NA	NA	NA	NA	AS ANCESTOR	NO
dog_16628	NA	F	NA	NA	NA	NA	NA	NA	AS ANCESTOR	NO
dog_16760	NA	F	dog_30374	dog_75803	NA	NA	NA	NA	AS ANCESTOR	NO
dog_16761	NA	F	NA	NA	NA	NA	NA	NA	AS ANCESTOR	NO
dog_16762	NA	M	dog_24387	dog_75803	NA	NA	NA	NA	AS ANCESTOR	NO
dog_16763	NA	F	dog_24387	dog_75803	NA	NA	NA	NA	AS ANCESTOR	NO
dog_16764	NA	F	dog_24387	dog_75803	NA	NA	NA	NA	AS ANCESTOR	NO
dog_16765	NA	F	dog_24387	dog_75803	NA	NA	NA	NA	AS ANCESTOR	NO
dog_16768	NA	M	dog_39690	dog_16767	NA	NA	NA	NA	AS ANCESTOR	NO
dog_16780	NA	F	dog_2188	dog_2517	NA	NA	NA	NA	AS ANCESTOR	NO
dog_16907	NA	F	NA	NA	NA	NA	NA	NA	AS ANCESTOR	NO
dog_16908	NA	F	NA	NA	NA	NA	NA	NA	AS ANCESTOR	NO
dog_17056	NA	F	NA	NA	NA	NA	NA	NA	AS ANCESTOR	NO
dog_17059	NA	M	dog_2067	dog_17062	NA	NA	NA	NA	AS ANCESTOR	NO
dog_17062	NA	F	NA	NA	NA	NA	NA	NA	AS ANCESTOR	NO
dog_17064	NA	M	dog_22456	dog_12668	NA	NA	NA	NA	AS ANCESTOR	NO
dog_17479	NA	M	NA	NA	NA	NA	NA	NA	AS ANCESTOR	NO
dog_11989	NA	M	dog_12007	dog_1205	NA	NA	NA	NA	AS ANCESTOR	AS ANCESTOR
dog_17517	NA	F	NA	NA	NA	NA	NA	NA	AS ANCESTOR	NO
dog_17528	NA	F	dog_15390	dog_61804	NA	NA	NA	NA	AS ANCESTOR	NO
dog_17534	NA	F	dog_15579	dog_17528	NA	NA	NA	NA	AS ANCESTOR	NO
dog_17537	NA	F	NA	NA	NA	NA	NA	NA	AS ANCESTOR	NO
dog_17539	NA	M	dog_62847	dog_80527	NA	NA	NA	NA	AS ANCESTOR	NO
dog_17540	NA	F	dog_62847	dog_80527	NA	NA	NA	NA	AS ANCESTOR	NO
dog_17677	NA	F	NA	NA	NA	NA	NA	NA	AS ANCESTOR	NO
dog_17934	NA	M	NA	NA	NA	NA	NA	NA	AS ANCESTOR	NO
dog_6464	NA	F	dog_2150	dog_3357	NA	NA	NA	NA	NO	NO
dog_17935	NA	F	NA	NA	NA	NA	NA	NA	AS ANCESTOR	NO
dog_3729	NA	M	dog_3726	dog_3725	NA	NA	NA	NA	AS ANCESTOR	NO
dog_3737	NA	M	dog_3732	dog_3736	NA	AUSTRALIA	NA	NA	AS ANCESTOR	NO
dog_3741	NA	M	dog_3740	dog_3446	NA	NEW ZEALAND	NA	NA	AS ANCESTOR	NO
dog_18299	NA	M	NA	NA	NA	NA	NA	NA	AS ANCESTOR	NO
dog_18391	NA	M	dog_12363	dog_57026	NA	NA	NA	NA	AS ANCESTOR	NO
dog_18394	NA	F	dog_83902	dog_32348	NA	NA	NA	NA	AS ANCESTOR	NO
dog_11993	NA	M	dog_78112	dog_54235	NA	NA	NA	NA	AS ANCESTOR	AS ANCESTOR
dog_11996	NA	M	dog_30838	dog_63341	NA	NA	NA	NA	AS ANCESTOR	AS ANCESTOR
dog_1546	NA	M	dog_1542	dog_1541	NA	NA	NA	NA	AS ANCESTOR	AS ANCESTOR
dog_11997	NA	M	dog_71099	dog_50246	NA	NA	NA	NA	AS ANCESTOR	AS ANCESTOR
dog_18485	NA	M	dog_2014	dog_16793	NA	NA	NA	NA	AS ANCESTOR	NO
dog_18500	NA	M	NA	NA	NA	NA	NA	NA	AS ANCESTOR	NO
dog_18502	NA	M	dog_2592	dog_57196	NA	NA	NA	NA	AS ANCESTOR	NO
dog_12001	NA	M	NA	NA	NA	NA	NA	NA	AS ANCESTOR	AS ANCESTOR
dog_12006	NA	M	NA	NA	NA	NA	NA	NA	AS ANCESTOR	AS ANCESTOR
dog_18568	NA	M	NA	NA	NA	NA	NA	NA	AS ANCESTOR	NO
dog_18569	NA	F	NA	NA	NA	NA	NA	NA	AS ANCESTOR	NO
dog_1449	NA	M	dog_697	dog_1446	NA	NA	NA	NA	AS ANCESTOR	AS ANCESTOR
dog_18572	NA	F	dog_33374	dog_18573	NA	NA	NA	NA	AS ANCESTOR	NO
dog_12010	NA	M	dog_1447	dog_54250	NA	NA	NA	NA	AS ANCESTOR	AS ANCESTOR
dog_12363	NA	M	dog_64193	dog_64195	NA	NA	NA	NA	AS ANCESTOR	AS ANCESTOR
dog_12365	NA	M	NA	NA	NA	NA	NA	NA	AS ANCESTOR	AS ANCESTOR
dog_3250	NA	M	dog_790	dog_2718	NA	NA	NA	NA	AS ANCESTOR	AS ANCESTOR
dog_12404	NA	F	dog_750	dog_2022	NA	NA	NA	NA	AS ANCESTOR	AS ANCESTOR
dog_18682	NA	M	NA	NA	NA	NA	NA	NA	AS ANCESTOR	NO
dog_6536	NA	NA	dog_3360	dog_25019	NA	AUSTRALIA	Normal	Normal	NO	NO
dog_17	NA	F	NA	NA	NA	NA	NA	NA	AS ANCESTOR	AS ANCESTOR
dog_18694	NA	F	dog_18686	dog_18709	NA	NA	NA	NA	AS ANCESTOR	NO
dog_12685	NA	M	NA	NA	NA	NA	NA	NA	AS ANCESTOR	AS ANCESTOR
dog_18701	NA	F	dog_8776	dog_18691	NA	NA	NA	NA	AS ANCESTOR	NO
dog_18704	NA	F	dog_18705	dog_18709	NA	AUSTRALIA	Normal	Normal	AS ANCESTOR	NO
dog_12857	NA	M	dog_69818	dog_42806	NA	NA	NA	NA	AS ANCESTOR	AS ANCESTOR
dog_18706	NA	M	dog_18705	dog_36128	NA	NA	NA	NA	AS ANCESTOR	NO
dog_18710	NA	F	dog_18705	dog_18691	NA	AUSTRALIA	Carrier	Normal	AS ANCESTOR	NO
dog_18715	NA	M	NA	NA	NA	NA	NA	NA	AS ANCESTOR	NO
dog_18718	NA	M	dog_8776	dog_18691	NA	NA	NA	NA	AS ANCESTOR	NO
dog_18721	NA	F	dog_22347	dog_42435	NA	NA	NA	NA	AS ANCESTOR	NO
dog_12859	NA	M	dog_22492	dog_59377	NA	NA	NA	NA	AS ANCESTOR	AS ANCESTOR
dog_18724	NA	F	dog_19670	dog_72343	NA	NA	NA	NA	AS ANCESTOR	NO
dog_18755	NA	M	dog_30365	dog_18766	NA	NA	NA	NA	AS ANCESTOR	NO
dog_18766	NA	F	dog_2086	dog_5291	NA	NA	NA	NA	AS ANCESTOR	NO
dog_18768	NA	M	dog_18769	dog_33293	NA	NA	NA	NA	AS ANCESTOR	NO
dog_18769	NA	M	dog_59911	dog_33289	NA	NA	NA	NA	AS ANCESTOR	NO
dog_12861	NA	M	NA	NA	NA	NA	NA	NA	AS ANCESTOR	AS ANCESTOR
dog_19054	NA	F	NA	NA	NA	NA	NA	NA	AS ANCESTOR	NO
dog_19055	NA	M	dog_16314	dog_30897	NA	NA	NA	NA	AS ANCESTOR	NO
dog_19056	NA	F	dog_22638	dog_60206	NA	NA	NA	NA	AS ANCESTOR	NO
dog_19057	NA	M	dog_31902	dog_60206	NA	NA	NA	NA	AS ANCESTOR	NO
dog_19061	NA	F	NA	NA	NA	NA	NA	NA	AS ANCESTOR	NO
dog_19063	NA	M	dog_19057	dog_10684	NA	NA	NA	NA	AS ANCESTOR	NO
dog_19069	NA	M	dog_19070	dog_81966	NA	NA	NA	NA	AS ANCESTOR	NO
dog_19070	NA	M	dog_80567	dog_22750	NA	NA	NA	NA	AS ANCESTOR	NO
dog_19071	NA	F	dog_3031	dog_10703	NA	NA	NA	NA	AS ANCESTOR	NO
dog_19111	NA	M	NA	NA	NA	NA	NA	NA	AS ANCESTOR	NO
dog_19112	NA	M	NA	NA	NA	NA	NA	NA	AS ANCESTOR	NO
dog_19113	NA	F	dog_22474	dog_27187	NA	NA	NA	NA	AS ANCESTOR	NO
dog_19114	NA	F	dog_74694	dog_48953	NA	NA	NA	NA	AS ANCESTOR	NO
dog_19133	NA	M	dog_66481	dog_66488	NA	NA	NA	NA	AS ANCESTOR	NO
dog_19171	NA	M	dog_70312	dog_19172	NA	NA	NA	NA	AS ANCESTOR	NO
dog_19172	NA	F	dog_22718	dog_19173	NA	NA	NA	NA	AS ANCESTOR	NO
dog_19173	NA	F	dog_38847	dog_51227	NA	NA	NA	NA	AS ANCESTOR	NO
dog_411	NA	M	NA	NA	NA	NA	NA	NA	AS ANCESTOR	AS ANCESTOR
dog_19179	NA	M	NA	NA	NA	NA	NA	NA	AS ANCESTOR	NO
dog_13081	NA	F	dog_3126	dog_13281	NA	NA	NA	NA	AS ANCESTOR	AS ANCESTOR
dog_3376	NA	F	dog_3126	dog_3370	NA	AUSTRALIA	Normal	Normal	AS ANCESTOR	AS ANCESTOR
dog_13222	NA	M	dog_3365	dog_67256	NA	NA	NA	NA	AS ANCESTOR	AS ANCESTOR
dog_399	NA	M	NA	NA	NA	NA	NA	NA	AS ANCESTOR	AS ANCESTOR
dog_19339	NA	F	dog_70467	dog_70470	NA	NA	NA	NA	AS ANCESTOR	NO
dog_19359	NA	F	dog_33551	dog_34612	NA	NA	NA	NA	AS ANCESTOR	NO
dog_19360	NA	F	dog_16762	dog_12449	NA	NA	NA	NA	AS ANCESTOR	NO
dog_501	NA	F	dog_399	dog_344	NA	NA	NA	NA	AS ANCESTOR	AS ANCESTOR
dog_19509	NA	F	dog_80511	dog_19513	NA	NA	NA	NA	AS ANCESTOR	NO
dog_19510	NA	F	dog_1581	dog_70129	NA	NA	NA	NA	AS ANCESTOR	NO
dog_19513	NA	F	dog_1593	dog_19510	NA	NA	NA	NA	AS ANCESTOR	NO
dog_19514	NA	F	dog_5284	dog_70129	NA	NA	NA	NA	AS ANCESTOR	NO
dog_19515	NA	M	NA	NA	NA	NA	NA	NA	AS ANCESTOR	NO
dog_19517	NA	M	dog_54836	dog_58100	NA	NA	NA	NA	AS ANCESTOR	NO
dog_19547	NA	M	dog_3468	dog_22495	NA	NA	NA	NA	AS ANCESTOR	NO
dog_19556	NA	F	dog_80150	dog_28284	NA	NA	NA	NA	AS ANCESTOR	NO
dog_19558	NA	M	NA	NA	NA	NA	NA	NA	AS ANCESTOR	NO
dog_19576	NA	M	dog_63106	dog_54134	NA	NA	NA	NA	AS ANCESTOR	NO
dog_19631	NA	F	dog_59676	dog_43213	NA	NA	NA	NA	AS ANCESTOR	NO
dog_19641	NA	F	NA	NA	NA	NA	NA	NA	AS ANCESTOR	NO
dog_19652	NA	F	dog_24585	dog_78589	NA	NA	NA	NA	AS ANCESTOR	NO
dog_368	NA	F	NA	NA	NA	NA	NA	NA	AS ANCESTOR	AS ANCESTOR
dog_19654	NA	M	dog_19655	dog_29726	NA	NA	NA	NA	AS ANCESTOR	NO
dog_19655	NA	M	NA	NA	NA	NA	NA	NA	AS ANCESTOR	NO
dog_13986	NA	F	dog_29540	dog_38071	NA	NA	NA	NA	AS ANCESTOR	AS ANCESTOR
dog_14053	NA	F	NA	NA	NA	NA	NA	NA	AS ANCESTOR	AS ANCESTOR
dog_19670	NA	M	NA	NA	NA	NA	NA	NA	AS ANCESTOR	NO
dog_19671	NA	M	dog_1589	dog_48952	NA	NA	NA	NA	AS ANCESTOR	NO
dog_14059	NA	F	NA	NA	NA	NA	NA	NA	AS ANCESTOR	AS ANCESTOR
dog_19678	NA	F	dog_66385	dog_33987	NA	NA	NA	NA	AS ANCESTOR	NO
dog_19679	NA	F	NA	NA	NA	NA	NA	NA	AS ANCESTOR	NO
dog_19689	NA	F	dog_2066	dog_2065	NA	NA	NA	NA	AS ANCESTOR	NO
dog_19691	NA	F	dog_43348	dog_37548	NA	NA	NA	NA	AS ANCESTOR	NO
dog_19713	NA	M	NA	NA	NA	NA	NA	NA	AS ANCESTOR	NO
dog_19714	NA	M	dog_28886	dog_53305	NA	NA	NA	NA	AS ANCESTOR	NO
dog_1325	NA	M	dog_957	dog_1315	NA	NA	NA	NA	AS ANCESTOR	AS ANCESTOR
dog_19715	NA	M	dog_4021	dog_27492	NA	NA	NA	NA	AS ANCESTOR	NO
dog_19759	NA	M	NA	NA	NA	NA	NA	NA	AS ANCESTOR	NO
dog_19761	NA	M	dog_65432	dog_70111	NA	NA	NA	NA	AS ANCESTOR	NO
dog_19762	NA	F	dog_47898	dog_42372	NA	NA	NA	NA	AS ANCESTOR	NO
dog_19765	NA	M	dog_65432	dog_58900	NA	NA	NA	NA	AS ANCESTOR	NO
dog_398	NA	M	NA	NA	NA	NA	NA	NA	AS ANCESTOR	AS ANCESTOR
dog_83	NA	M	NA	NA	NA	NA	NA	NA	AS ANCESTOR	AS ANCESTOR
dog_19985	NA	F	dog_1941	dog_1937	NA	NA	NA	NA	AS ANCESTOR	NO
dog_20002	NA	M	dog_1483	dog_22457	NA	NA	NA	NA	AS ANCESTOR	NO
dog_20003	NA	F	dog_1483	dog_22457	NA	NA	NA	NA	AS ANCESTOR	NO
dog_20005	NA	F	NA	NA	NA	NA	NA	NA	AS ANCESTOR	NO
dog_20007	NA	M	NA	NA	NA	NA	NA	NA	AS ANCESTOR	NO
dog_20008	NA	M	dog_81760	dog_45759	NA	NA	NA	NA	AS ANCESTOR	NO
dog_20032	NA	M	NA	NA	NA	NA	NA	NA	AS ANCESTOR	NO
dog_20039	NA	M	dog_20058	dog_28335	NA	NA	NA	NA	AS ANCESTOR	NO
dog_20040	NA	F	dog_20058	dog_28335	NA	NA	NA	NA	AS ANCESTOR	NO
dog_20045	NA	F	dog_21711	dog_20047	NA	NA	NA	NA	AS ANCESTOR	NO
dog_20047	NA	F	dog_23918	dog_70780	NA	UK	NA	NA	AS ANCESTOR	NO
dog_20048	NA	M	dog_8258	dog_21707	NA	UK	Normal	NA	AS ANCESTOR	NO
dog_20053	NA	F	dog_20048	dog_69773	NA	NA	NA	NA	AS ANCESTOR	NO
dog_20056	NA	F	dog_50748	dog_69773	NA	UK	Carrier	NA	AS ANCESTOR	NO
dog_20058	NA	M	dog_62053	dog_21702	NA	UK	Normal	NA	AS ANCESTOR	NO
dog_20189	NA	F	dog_56717	dog_62319	NA	NA	NA	NA	AS ANCESTOR	NO
dog_85	NA	M	NA	NA	NA	NA	NA	NA	AS ANCESTOR	AS ANCESTOR
dog_20328	NA	M	dog_12466	dog_59420	NA	NA	NA	NA	AS ANCESTOR	NO
dog_1217	NA	M	dog_341	dog_560	NA	NA	NA	NA	AS ANCESTOR	AS ANCESTOR
dog_3717	NA	F	dog_3710	dog_3716	NA	NA	NA	NA	AS ANCESTOR	AS ANCESTOR
dog_20615	NA	M	NA	NA	NA	NA	NA	NA	AS ANCESTOR	NO
dog_401	NA	M	NA	NA	NA	NA	NA	NA	AS ANCESTOR	AS ANCESTOR
dog_477	NA	F	dog_401	dog_263	NA	NA	NA	NA	AS ANCESTOR	AS ANCESTOR
dog_540	NA	M	dog_439	dog_279	NA	NA	NA	NA	AS ANCESTOR	AS ANCESTOR
dog_20655	NA	F	dog_72203	dog_82969	NA	NA	NA	NA	AS ANCESTOR	NO
dog_20713	NA	M	NA	NA	NA	NA	NA	NA	AS ANCESTOR	NO
dog_20792	NA	M	dog_83978	dog_78404	NA	NA	NA	NA	AS ANCESTOR	NO
dog_3240	NA	F	dog_957	dog_1319	NA	NA	NA	NA	AS ANCESTOR	AS ANCESTOR
dog_20797	NA	F	NA	NA	NA	NA	NA	NA	AS ANCESTOR	NO
dog_20831	NA	M	dog_20818	dog_20544	NA	NA	NA	NA	AS ANCESTOR	NO
dog_17480	NA	F	dog_15404	dog_33573	NA	NA	NA	NA	AS ANCESTOR	AS ANCESTOR
dog_358	NA	M	NA	NA	NA	NA	NA	NA	AS ANCESTOR	AS ANCESTOR
dog_20846	NA	M	dog_48526	dog_57073	NA	NA	NA	NA	AS ANCESTOR	NO
dog_20848	NA	F	dog_29550	dog_28540	NA	NA	NA	NA	AS ANCESTOR	NO
dog_553	NA	F	dog_358	dog_7	NA	NA	NA	NA	AS ANCESTOR	AS ANCESTOR
dog_20898	NA	F	dog_24387	dog_76293	NA	NA	NA	NA	AS ANCESTOR	NO
dog_20909	NA	F	dog_78564	dog_71659	NA	NA	NA	NA	AS ANCESTOR	NO
dog_20911	NA	F	dog_63011	dog_71659	NA	NA	NA	NA	AS ANCESTOR	NO
dog_20914	NA	F	dog_6018	dog_20909	NA	NA	NA	NA	AS ANCESTOR	NO
dog_20933	NA	M	NA	NA	NA	NA	NA	NA	AS ANCESTOR	NO
dog_552	NA	M	dog_358	dog_7	NA	NA	NA	NA	AS ANCESTOR	AS ANCESTOR
dog_20939	NA	M	NA	NA	NA	NA	NA	NA	AS ANCESTOR	NO
dog_20941	NA	F	dog_39166	dog_70465	NA	NA	NA	NA	AS ANCESTOR	NO
dog_20942	NA	F	dog_41521	dog_31321	NA	UK	Carrier	NA	AS ANCESTOR	NO
dog_356	NA	M	NA	NA	NA	NA	NA	NA	AS ANCESTOR	AS ANCESTOR
dog_20951	NA	M	dog_19547	dog_45883	NA	NA	NA	NA	AS ANCESTOR	NO
dog_20952	NA	M	NA	NA	NA	NA	NA	NA	AS ANCESTOR	NO
dog_20983	NA	F	dog_51670	dog_55246	NA	NA	NA	NA	AS ANCESTOR	NO
dog_20987	NA	F	NA	NA	NA	NA	NA	NA	AS ANCESTOR	NO
dog_21019	NA	F	NA	NA	NA	NA	NA	NA	AS ANCESTOR	NO
dog_507	NA	F	dog_226	dog_492	NA	NA	NA	NA	AS ANCESTOR	AS ANCESTOR
dog_21051	NA	F	NA	NA	NA	NA	NA	NA	AS ANCESTOR	NO
dog_21075	NA	F	dog_915	dog_71383	NA	NA	NA	NA	AS ANCESTOR	NO
dog_21076	NA	F	dog_62822	dog_21075	NA	NA	NA	NA	AS ANCESTOR	NO
dog_21077	NA	F	NA	NA	NA	NA	NA	NA	AS ANCESTOR	NO
dog_21079	NA	M	NA	NA	NA	NA	NA	NA	AS ANCESTOR	NO
dog_1495	NA	M	dog_1492	dog_875	NA	NA	NA	NA	AS ANCESTOR	AS ANCESTOR
dog_18570	NA	M	NA	NA	NA	NA	NA	NA	AS ANCESTOR	AS ANCESTOR
dog_21082	NA	F	NA	NA	NA	NA	NA	NA	AS ANCESTOR	NO
dog_21083	NA	M	dog_11341	dog_59092	NA	NA	NA	NA	AS ANCESTOR	NO
dog_21085	NA	F	NA	NA	NA	NA	NA	NA	AS ANCESTOR	NO
dog_319	NA	M	NA	NA	NA	NA	NA	NA	AS ANCESTOR	AS ANCESTOR
dog_21107	NA	F	NA	NA	NA	NA	NA	NA	AS ANCESTOR	NO
dog_21166	NA	M	dog_2082	dog_21347	NA	NA	NA	NA	AS ANCESTOR	NO
dog_21195	NA	M	NA	NA	NA	NA	NA	NA	AS ANCESTOR	NO
dog_21363	NA	M	NA	NA	NA	NA	NA	NA	AS ANCESTOR	NO
dog_21677	NA	F	dog_40812	dog_42586	NA	NA	NA	NA	AS ANCESTOR	NO
dog_21685	NA	M	dog_80618	dog_56983	NA	NA	NA	NA	AS ANCESTOR	NO
dog_21686	NA	M	dog_34515	dog_5688	NA	NA	NA	NA	AS ANCESTOR	NO
dog_21689	NA	F	NA	NA	NA	NA	NA	NA	AS ANCESTOR	NO
dog_21690	NA	M	dog_49030	dog_70965	NA	NA	NA	NA	AS ANCESTOR	NO
dog_21695	NA	F	NA	NA	NA	NA	NA	NA	AS ANCESTOR	NO
dog_21696	NA	M	dog_31508	dog_71022	NA	NA	NA	NA	AS ANCESTOR	NO
dog_21697	NA	F	NA	NA	NA	NA	NA	NA	AS ANCESTOR	NO
dog_21699	NA	M	dog_67134	dog_29744	NA	NA	NA	NA	AS ANCESTOR	NO
dog_21701	NA	F	NA	NA	NA	NA	NA	NA	AS ANCESTOR	NO
dog_21704	NA	F	NA	NA	NA	NA	NA	NA	AS ANCESTOR	NO
dog_488	NA	M	dog_319	dog_100	NA	NA	NA	NA	AS ANCESTOR	AS ANCESTOR
dog_21707	NA	F	dog_67134	dog_29744	NA	UK	Normal	NA	AS ANCESTOR	NO
dog_21709	NA	F	NA	NA	NA	NA	NA	NA	AS ANCESTOR	NO
dog_21710	NA	F	dog_21713	dog_38808	NA	NA	NA	NA	AS ANCESTOR	NO
dog_21713	NA	M	NA	NA	NA	NA	NA	NA	AS ANCESTOR	NO
dog_21714	NA	M	NA	NA	NA	NA	NA	NA	AS ANCESTOR	NO
dog_21716	NA	F	NA	NA	NA	NA	NA	NA	AS ANCESTOR	NO
dog_317	NA	F	NA	NA	NA	NA	NA	NA	AS ANCESTOR	AS ANCESTOR
dog_21718	NA	F	dog_67134	dog_21695	NA	NA	NA	NA	AS ANCESTOR	NO
dog_21722	NA	F	NA	NA	NA	NA	NA	NA	AS ANCESTOR	NO
dog_21724	NA	M	dog_40884	dog_21722	NA	NA	NA	NA	AS ANCESTOR	NO
dog_21726	NA	F	dog_5979	dog_5564	NA	NA	NA	NA	AS ANCESTOR	NO
dog_21754	NA	F	dog_79072	dog_41592	NA	NA	NA	NA	AS ANCESTOR	NO
dog_22025	NA	F	NA	NA	NA	NA	NA	NA	AS ANCESTOR	NO
dog_22262	NA	F	dog_64813	dog_44071	NA	NA	NA	NA	AS ANCESTOR	NO
dog_22263	NA	F	dog_24263	dog_17543	NA	AUSTRIA	Carrier	Normal	AS ANCESTOR	NO
dog_22265	NA	F	NA	NA	NA	NA	NA	NA	AS ANCESTOR	NO
dog_318	NA	F	NA	NA	NA	NA	NA	NA	AS ANCESTOR	AS ANCESTOR
dog_22311	NA	M	NA	NA	NA	NA	NA	NA	AS ANCESTOR	NO
dog_22315	NA	M	NA	NA	NA	NA	NA	NA	AS ANCESTOR	NO
dog_18625	NA	F	dog_67202	dog_48502	NA	NA	NA	NA	AS ANCESTOR	AS ANCESTOR
dog_22317	NA	M	NA	NA	NA	NA	NA	NA	AS ANCESTOR	NO
dog_22318	NA	M	dog_29559	dog_59366	NA	NA	NA	NA	AS ANCESTOR	NO
dog_18691	NA	F	dog_36130	dog_36122	NA	NA	NA	NA	AS ANCESTOR	AS ANCESTOR
dog_7045	NA	F	dog_2222	dog_44953	NA	NA	NA	NA	NO	NO
dog_7046	NA	M	NA	NA	NA	NA	NA	NA	NO	NO
dog_7047	NA	M	dog_71115	dog_62982	NA	NA	NA	NA	NO	NO
dog_18699	NA	F	dog_35745	dog_36127	NA	NA	NA	NA	AS ANCESTOR	AS ANCESTOR
dog_22321	NA	M	dog_22309	dog_11155	NA	NA	NA	NA	AS ANCESTOR	NO
dog_22322	NA	M	dog_29952	dog_34317	NA	NA	NA	NA	AS ANCESTOR	NO
dog_22325	NA	M	NA	NA	NA	NA	NA	NA	AS ANCESTOR	NO
dog_22326	NA	M	dog_65250	dog_42414	NA	NA	NA	NA	AS ANCESTOR	NO
dog_22327	NA	M	dog_28331	dog_57967	NA	NA	NA	NA	AS ANCESTOR	NO
dog_22328	NA	M	dog_11355	dog_48960	NA	NA	NA	NA	AS ANCESTOR	NO
dog_18705	NA	M	dog_36118	dog_36128	NA	NA	NA	NA	AS ANCESTOR	AS ANCESTOR
dog_22330	NA	M	dog_68359	dog_11158	NA	NA	NA	NA	AS ANCESTOR	NO
dog_22331	NA	M	NA	NA	NA	NA	NA	NA	AS ANCESTOR	NO
dog_22332	NA	M	dog_11354	dog_59687	NA	NA	NA	NA	AS ANCESTOR	NO
dog_18722	NA	F	dog_11353	dog_44248	NA	NA	NA	NA	AS ANCESTOR	AS ANCESTOR
dog_22334	NA	M	NA	NA	NA	NA	NA	NA	AS ANCESTOR	NO
dog_19029	NA	M	dog_67251	dog_9538	NA	AUSTRALIA	NA	NA	AS ANCESTOR	AS ANCESTOR
dog_19177	NA	M	dog_22329	dog_33296	NA	UK	NA	NA	AS ANCESTOR	AS ANCESTOR
dog_448	NA	F	NA	NA	NA	NA	NA	NA	AS ANCESTOR	AS ANCESTOR
dog_22336	NA	M	dog_72980	dog_59380	NA	NA	NA	NA	AS ANCESTOR	NO
dog_4	NA	M	dog_607	NA	NA	NA	NA	NA	AS ANCESTOR	AS ANCESTOR
dog_22337	NA	M	NA	NA	NA	NA	NA	NA	AS ANCESTOR	NO
dog_651	NA	M	dog_607	dog_42	NA	NA	NA	NA	AS ANCESTOR	AS ANCESTOR
dog_19315	NA	M	dog_82979	dog_11468	NA	NA	NA	NA	AS ANCESTOR	AS ANCESTOR
dog_298	NA	F	NA	NA	NA	NA	NA	NA	AS ANCESTOR	AS ANCESTOR
dog_22341	NA	M	NA	NA	NA	NA	NA	NA	AS ANCESTOR	NO
dog_442	NA	F	NA	NA	NA	NA	NA	NA	AS ANCESTOR	AS ANCESTOR
dog_19658	NA	F	dog_81003	dog_80853	NA	NA	NA	NA	AS ANCESTOR	AS ANCESTOR
dog_19669	NA	F	NA	NA	NA	NA	NA	NA	AS ANCESTOR	AS ANCESTOR
dog_19677	NA	F	dog_78103	dog_22994	NA	NA	NA	NA	AS ANCESTOR	AS ANCESTOR
dog_22344	NA	M	dog_1019	dog_33	NA	NA	NA	NA	AS ANCESTOR	NO
dog_22346	NA	M	NA	NA	NA	NA	NA	NA	AS ANCESTOR	NO
dog_22347	NA	M	NA	NA	NA	NA	NA	NA	AS ANCESTOR	NO
dog_22348	NA	M	dog_34735	dog_11813	NA	NA	NA	NA	AS ANCESTOR	NO
dog_22349	NA	M	NA	NA	NA	NA	NA	NA	AS ANCESTOR	NO
dog_22350	NA	M	NA	NA	NA	NA	NA	NA	AS ANCESTOR	NO
dog_22351	NA	M	NA	NA	NA	NA	NA	NA	AS ANCESTOR	NO
dog_22367	NA	F	NA	NA	NA	NA	NA	NA	AS ANCESTOR	NO
dog_22368	NA	F	NA	NA	NA	NA	NA	NA	AS ANCESTOR	NO
dog_295	NA	M	NA	NA	NA	NA	NA	NA	AS ANCESTOR	AS ANCESTOR
dog_22406	NA	F	dog_34725	dog_41872	NA	NA	NA	NA	AS ANCESTOR	NO
dog_22437	NA	M	NA	NA	NA	NA	NA	NA	AS ANCESTOR	NO
dog_22438	NA	F	NA	NA	NA	NA	NA	NA	AS ANCESTOR	NO
dog_22456	NA	M	dog_80141	dog_42369	NA	NA	NA	NA	AS ANCESTOR	NO
dog_22457	NA	F	dog_81829	dog_2874	NA	NA	NA	NA	AS ANCESTOR	NO
dog_22458	NA	F	dog_33010	dog_28897	NA	NA	NA	NA	AS ANCESTOR	NO
dog_22459	NA	M	dog_1483	dog_22458	NA	NA	NA	NA	AS ANCESTOR	NO
dog_22461	NA	F	NA	NA	NA	NA	NA	NA	AS ANCESTOR	NO
dog_22462	NA	M	dog_24692	dog_22468	NA	NA	NA	NA	AS ANCESTOR	NO
dog_22466	NA	M	dog_2872	dog_2873	NA	NA	NA	NA	AS ANCESTOR	NO
dog_22467	NA	M	dog_22466	dog_22478	NA	NA	NA	NA	AS ANCESTOR	NO
dog_22468	NA	F	dog_56670	dog_22470	NA	NA	NA	NA	AS ANCESTOR	NO
dog_22469	NA	F	NA	NA	NA	NA	NA	NA	AS ANCESTOR	NO
dog_22470	NA	F	NA	NA	NA	NA	NA	NA	AS ANCESTOR	NO
dog_22473	NA	F	dog_1483	dog_22489	NA	NA	NA	NA	AS ANCESTOR	NO
dog_22474	NA	M	dog_1483	dog_22461	NA	NA	NA	NA	AS ANCESTOR	NO
dog_22475	NA	M	dog_1846	dog_2874	NA	NA	NA	NA	AS ANCESTOR	NO
dog_22476	NA	F	dog_2872	dog_2873	NA	NA	NA	NA	AS ANCESTOR	NO
dog_22478	NA	F	dog_2978	dog_22485	NA	NA	NA	NA	AS ANCESTOR	NO
dog_22479	NA	M	dog_22466	dog_22478	NA	NA	NA	NA	AS ANCESTOR	NO
dog_22483	NA	M	dog_56670	dog_22471	NA	NA	NA	NA	AS ANCESTOR	NO
dog_22485	NA	F	NA	NA	NA	NA	NA	NA	AS ANCESTOR	NO
dog_170	NA	M	NA	NA	NA	NA	NA	NA	AS ANCESTOR	AS ANCESTOR
dog_22487	NA	M	dog_3087	dog_22471	NA	NA	NA	NA	AS ANCESTOR	NO
dog_22491	NA	M	dog_2682	dog_37967	NA	NA	NA	NA	AS ANCESTOR	NO
dog_164	NA	M	NA	NA	NA	NA	NA	NA	AS ANCESTOR	AS ANCESTOR
dog_2672	NA	F	NA	NA	NA	NA	NA	NA	AS ANCESTOR	NO
dog_22501	NA	F	NA	NA	NA	NA	NA	NA	AS ANCESTOR	NO
dog_20294	NA	M	dog_1471	dog_1470	NA	NA	NA	NA	AS ANCESTOR	AS ANCESTOR
dog_22514	NA	M	dog_7828	dog_20914	NA	NA	NA	NA	AS ANCESTOR	NO
dog_22515	NA	F	NA	NA	NA	NA	NA	NA	AS ANCESTOR	NO
dog_215	NA	F	NA	NA	NA	NA	NA	NA	AS ANCESTOR	AS ANCESTOR
dog_22634	NA	F	dog_80135	dog_24724	NA	NA	NA	NA	AS ANCESTOR	NO
dog_22636	NA	F	NA	NA	NA	NA	NA	NA	AS ANCESTOR	NO
dog_22637	NA	F	NA	NA	NA	NA	NA	NA	AS ANCESTOR	NO
dog_22639	NA	F	dog_21247	dog_1348	NA	NA	NA	NA	AS ANCESTOR	NO
dog_22656	NA	M	dog_12644	dog_34630	NA	NA	NA	NA	AS ANCESTOR	NO
dog_22659	NA	F	dog_51672	dog_42424	NA	NA	NA	NA	AS ANCESTOR	NO
dog_20502	NA	F	dog_33471	dog_59402	NA	NA	NA	NA	AS ANCESTOR	AS ANCESTOR
dog_22692	NA	F	NA	NA	NA	NA	NA	NA	AS ANCESTOR	NO
dog_22705	NA	F	dog_7761	dog_26207	NA	NA	NA	NA	AS ANCESTOR	NO
dog_22706	NA	F	NA	NA	NA	NA	NA	NA	AS ANCESTOR	NO
dog_22718	NA	M	NA	NA	NA	NA	NA	NA	AS ANCESTOR	NO
dog_22720	NA	F	dog_24396	dog_10039	NA	NA	NA	NA	AS ANCESTOR	NO
dog_22748	NA	F	NA	NA	NA	NA	NA	NA	AS ANCESTOR	NO
dog_22749	NA	F	NA	NA	NA	NA	NA	NA	AS ANCESTOR	NO
dog_22750	NA	F	NA	NA	NA	NA	NA	NA	AS ANCESTOR	NO
dog_22751	NA	F	NA	NA	NA	NA	NA	NA	AS ANCESTOR	NO
dog_22775	NA	F	NA	NA	NA	NA	NA	NA	AS ANCESTOR	NO
dog_22847	NA	F	NA	NA	NA	NA	NA	NA	AS ANCESTOR	NO
dog_22848	NA	M	NA	NA	NA	NA	NA	NA	AS ANCESTOR	NO
dog_3521	NA	M	dog_1379	dog_2703	NA	NEW ZEALAND	NA	NA	AS ANCESTOR	NO
dog_22920	NA	F	dog_1873	dog_70686	NA	NA	NA	NA	AS ANCESTOR	NO
dog_22923	NA	F	dog_1873	dog_70686	NA	NA	NA	NA	AS ANCESTOR	NO
dog_22935	NA	M	dog_16030	dog_22936	NA	NA	NA	NA	AS ANCESTOR	NO
dog_22936	NA	F	NA	NA	NA	NA	NA	NA	AS ANCESTOR	NO
dog_22937	NA	F	dog_62840	dog_19634	NA	NA	NA	NA	AS ANCESTOR	NO
dog_22951	NA	M	NA	NA	NA	NA	NA	NA	AS ANCESTOR	NO
dog_22952	NA	F	dog_7785	dog_78401	NA	NA	NA	NA	AS ANCESTOR	NO
dog_22993	NA	F	NA	NA	NA	NA	NA	NA	AS ANCESTOR	NO
dog_1301	NA	M	dog_1040	dog_657	NA	NA	NA	NA	AS ANCESTOR	AS ANCESTOR
dog_23015	NA	F	dog_75760	dog_22692	NA	NA	NA	NA	AS ANCESTOR	NO
dog_23016	NA	F	dog_12495	dog_41590	NA	NA	NA	NA	AS ANCESTOR	NO
dog_23039	NA	F	NA	NA	NA	NA	NA	NA	AS ANCESTOR	NO
dog_23062	NA	F	dog_7799	dog_78563	NA	NA	NA	NA	AS ANCESTOR	NO
dog_23063	NA	M	NA	NA	NA	NA	NA	NA	AS ANCESTOR	NO
dog_23078	NA	M	dog_80145	dog_80158	NA	NA	NA	NA	AS ANCESTOR	NO
dog_23138	NA	M	dog_11951	dog_83875	NA	NA	NA	NA	AS ANCESTOR	NO
dog_23140	NA	M	NA	NA	NA	NA	NA	NA	AS ANCESTOR	NO
dog_23141	NA	F	dog_26195	dog_41855	NA	NA	NA	NA	AS ANCESTOR	NO
dog_23254	NA	M	NA	NA	NA	NA	NA	NA	AS ANCESTOR	NO
dog_195	NA	M	NA	NA	NA	NA	NA	NA	AS ANCESTOR	AS ANCESTOR
dog_196	NA	F	NA	NA	NA	NA	NA	NA	AS ANCESTOR	AS ANCESTOR
dog_23333	NA	F	dog_8251	dog_8253	NA	NA	NA	NA	AS ANCESTOR	NO
dog_23336	NA	F	dog_26205	dog_38564	NA	NA	NA	NA	AS ANCESTOR	NO
dog_23338	NA	F	NA	NA	NA	NA	NA	NA	AS ANCESTOR	NO
dog_23341	NA	M	NA	NA	NA	NA	NA	NA	AS ANCESTOR	NO
dog_23342	NA	F	dog_2067	dog_23338	NA	NA	NA	NA	AS ANCESTOR	NO
dog_23344	NA	F	dog_1483	dog_1845	NA	NA	NA	NA	AS ANCESTOR	NO
dog_23345	NA	M	dog_1483	dog_1845	NA	NA	NA	NA	AS ANCESTOR	NO
dog_23348	NA	F	dog_1208	dog_1836	NA	NA	NA	NA	AS ANCESTOR	NO
dog_23349	NA	F	dog_2067	dog_1860	NA	NA	NA	NA	AS ANCESTOR	NO
dog_23350	NA	F	dog_56982	dog_1860	NA	NA	NA	NA	AS ANCESTOR	NO
dog_23352	NA	F	dog_80524	dog_1860	NA	NA	NA	NA	AS ANCESTOR	NO
dog_23355	NA	F	dog_61785	dog_68191	NA	NA	NA	NA	AS ANCESTOR	NO
dog_3523	NA	F	dog_3522	dog_2941	NA	NA	NA	NA	AS ANCESTOR	NO
dog_20793	NA	F	dog_29545	dog_54256	NA	NA	NA	NA	AS ANCESTOR	AS ANCESTOR
dog_23394	NA	M	dog_45361	dog_38614	NA	NA	NA	NA	AS ANCESTOR	NO
dog_20841	NA	F	dog_12007	dog_20842	NA	NA	NA	NA	AS ANCESTOR	AS ANCESTOR
dog_20843	NA	F	NA	NA	NA	NA	NA	NA	AS ANCESTOR	AS ANCESTOR
dog_20897	NA	F	NA	NA	NA	NA	NA	NA	AS ANCESTOR	AS ANCESTOR
dog_20934	NA	F	NA	NA	NA	NA	NA	NA	AS ANCESTOR	AS ANCESTOR
dog_20943	NA	M	NA	NA	NA	NA	NA	NA	AS ANCESTOR	AS ANCESTOR
dog_143	NA	F	NA	NA	NA	NA	NA	NA	AS ANCESTOR	AS ANCESTOR
dog_21080	NA	M	dog_83029	dog_21081	NA	NA	NA	NA	AS ANCESTOR	AS ANCESTOR
dog_21081	NA	F	NA	NA	NA	NA	NA	NA	AS ANCESTOR	AS ANCESTOR
dog_141	NA	M	NA	NA	NA	NA	NA	NA	AS ANCESTOR	AS ANCESTOR
dog_23494	NA	F	dog_42382	dog_59547	NA	NA	NA	NA	AS ANCESTOR	NO
dog_23530	NA	F	NA	NA	NA	NA	NA	NA	AS ANCESTOR	NO
dog_23562	NA	M	NA	NA	NA	NA	NA	NA	AS ANCESTOR	NO
dog_23566	NA	F	NA	NA	NA	NA	NA	NA	AS ANCESTOR	NO
dog_23656	NA	M	dog_26205	dog_38564	NA	NA	NA	NA	AS ANCESTOR	NO
dog_23658	NA	M	dog_2847	dog_58096	NA	NA	NA	NA	AS ANCESTOR	NO
dog_23659	NA	F	dog_2847	dog_58096	NA	NA	NA	NA	AS ANCESTOR	NO
dog_23661	NA	F	dog_39183	dog_11747	NA	NA	NA	NA	AS ANCESTOR	NO
dog_23662	NA	F	NA	NA	NA	NA	NA	NA	AS ANCESTOR	NO
dog_21705	NA	M	dog_57937	dog_54255	NA	NA	NA	NA	AS ANCESTOR	AS ANCESTOR
dog_23728	NA	F	NA	NA	NA	NA	NA	NA	AS ANCESTOR	NO
dog_23739	NA	M	NA	NA	NA	NA	NA	NA	AS ANCESTOR	NO
dog_21717	NA	F	dog_67134	dog_37995	NA	NA	NA	NA	AS ANCESTOR	AS ANCESTOR
dog_23761	NA	F	NA	NA	NA	NA	NA	NA	AS ANCESTOR	NO
dog_23836	NA	F	NA	NA	NA	NA	NA	NA	AS ANCESTOR	NO
dog_23837	NA	M	dog_12008	dog_59348	NA	NA	NA	NA	AS ANCESTOR	NO
dog_23839	NA	M	dog_83058	dog_67023	NA	NA	NA	NA	AS ANCESTOR	NO
dog_491	NA	M	dog_366	dog_250	NA	NA	NA	NA	AS ANCESTOR	AS ANCESTOR
dog_23858	NA	F	dog_37580	dog_18709	NA	NA	NA	NA	AS ANCESTOR	NO
dog_23910	NA	F	NA	NA	NA	NA	NA	NA	AS ANCESTOR	NO
dog_23913	NA	M	NA	NA	NA	NA	NA	NA	AS ANCESTOR	NO
dog_23914	NA	M	NA	NA	NA	NA	NA	NA	AS ANCESTOR	NO
dog_1110	NA	M	dog_251	dog_209	NA	NA	NA	NA	AS ANCESTOR	AS ANCESTOR
dog_23916	NA	M	dog_42928	dog_59686	NA	NA	NA	NA	AS ANCESTOR	NO
dog_23917	NA	M	dog_59765	dog_63346	NA	NA	NA	NA	AS ANCESTOR	NO
dog_23918	NA	M	dog_81003	dog_54239	NA	NA	NA	NA	AS ANCESTOR	NO
dog_22320	NA	M	NA	NA	NA	NA	NA	NA	AS ANCESTOR	AS ANCESTOR
dog_23921	NA	M	dog_40882	dog_76624	NA	NA	NA	NA	AS ANCESTOR	NO
dog_23923	NA	M	NA	NA	NA	NA	NA	NA	AS ANCESTOR	NO
dog_1089	NA	M	dog_176	dog_320	NA	NA	NA	NA	AS ANCESTOR	AS ANCESTOR
dog_22329	NA	M	dog_81747	dog_29742	NA	UK	NA	NA	AS ANCESTOR	AS ANCESTOR
dog_23926	NA	F	dog_66414	dog_5584	NA	NA	NA	NA	AS ANCESTOR	NO
dog_23928	NA	F	dog_29060	dog_44763	NA	NORWAY	NA	NA	AS ANCESTOR	NO
dog_23954	NA	M	dog_8992	dog_62984	NA	NA	NA	NA	AS ANCESTOR	NO
dog_148	NA	M	NA	NA	NA	NA	NA	NA	AS ANCESTOR	AS ANCESTOR
dog_22335	NA	M	dog_22329	dog_33296	NA	NA	NA	NA	AS ANCESTOR	AS ANCESTOR
dog_24119	NA	F	dog_29948	dog_59367	NA	NA	NA	NA	AS ANCESTOR	NO
dog_24121	NA	F	dog_36118	dog_76564	NA	NA	NA	NA	AS ANCESTOR	NO
dog_24122	NA	F	dog_36130	dog_28501	NA	NA	NA	NA	AS ANCESTOR	NO
dog_585	NA	M	dog_582	dog_581	NA	NA	NA	NA	AS ANCESTOR	AS ANCESTOR
dog_24125	NA	F	NA	NA	NA	NA	NA	NA	AS ANCESTOR	NO
dog_149	NA	M	NA	NA	NA	NA	NA	NA	AS ANCESTOR	AS ANCESTOR
dog_2668	NA	M	NA	NA	NA	NA	NA	NA	AS ANCESTOR	AS ANCESTOR
dog_1471	NA	M	dog_1019	dog_1464	NA	NA	NA	NA	AS ANCESTOR	AS ANCESTOR
dog_24135	NA	F	NA	NA	NA	NA	NA	NA	AS ANCESTOR	NO
dog_24154	NA	M	NA	NA	NA	NA	NA	NA	AS ANCESTOR	NO
dog_24176	NA	M	dog_24179	dog_24178	NA	NA	NA	NA	AS ANCESTOR	NO
dog_24177	NA	F	NA	NA	NA	NA	NA	NA	AS ANCESTOR	NO
dog_24178	NA	F	NA	NA	NA	NA	NA	NA	AS ANCESTOR	NO
dog_24179	NA	M	NA	NA	NA	NA	NA	NA	AS ANCESTOR	NO
dog_24194	NA	M	dog_50164	dog_51244	NA	NA	NA	NA	AS ANCESTOR	NO
dog_24202	NA	F	dog_80161	dog_19556	NA	NA	NA	NA	AS ANCESTOR	NO
dog_24203	NA	F	dog_10512	dog_83920	NA	NA	NA	NA	AS ANCESTOR	NO
dog_24230	NA	F	dog_24396	dog_73980	NA	NA	NA	NA	AS ANCESTOR	NO
dog_24231	NA	F	dog_10046	dog_24232	NA	NA	NA	NA	AS ANCESTOR	NO
dog_24232	NA	F	dog_10043	dog_24230	NA	NA	NA	NA	AS ANCESTOR	NO
dog_24233	NA	M	dog_10046	dog_24232	NA	NA	NA	NA	AS ANCESTOR	NO
dog_24234	NA	F	NA	NA	NA	NA	NA	NA	AS ANCESTOR	NO
dog_22339	NA	M	NA	NA	NA	NA	NA	NA	AS ANCESTOR	AS ANCESTOR
dog_24237	NA	F	dog_24872	NA	NA	NA	NA	NA	AS ANCESTOR	NO
dog_24238	NA	F	dog_24872	NA	NA	NA	NA	NA	AS ANCESTOR	NO
dog_24239	NA	F	dog_71128	dog_49707	NA	NA	NA	NA	AS ANCESTOR	NO
dog_24240	NA	F	NA	NA	NA	NA	NA	NA	AS ANCESTOR	NO
dog_24242	NA	F	NA	NA	NA	NA	NA	NA	AS ANCESTOR	NO
dog_22340	NA	M	NA	NA	NA	NA	NA	NA	AS ANCESTOR	AS ANCESTOR
dog_22342	NA	M	dog_22338	dog_48967	NA	NA	NA	NA	AS ANCESTOR	AS ANCESTOR
dog_24291	NA	F	NA	NA	NA	NA	NA	NA	AS ANCESTOR	NO
dog_24292	NA	F	NA	NA	NA	NA	NA	NA	AS ANCESTOR	NO
dog_24293	NA	F	dog_80155	dog_80151	NA	NA	NA	NA	AS ANCESTOR	NO
dog_24329	NA	M	dog_24330	dog_34461	NA	NA	NA	NA	AS ANCESTOR	NO
dog_24330	NA	M	NA	NA	NA	NA	NA	NA	AS ANCESTOR	NO
dog_24331	NA	M	NA	NA	NA	NA	NA	NA	AS ANCESTOR	NO
dog_24333	NA	F	dog_2979	dog_24388	NA	NA	NA	NA	AS ANCESTOR	NO
dog_24336	NA	M	dog_1355	dog_66732	NA	NA	NA	NA	AS ANCESTOR	NO
dog_696	NA	M	dog_695	dog_469	NA	NA	NA	NA	AS ANCESTOR	AS ANCESTOR
dog_24349	NA	M	dog_876	dog_2085	NA	NA	NA	NA	AS ANCESTOR	NO
dog_24360	NA	M	NA	NA	NA	NA	NA	NA	AS ANCESTOR	NO
dog_24365	NA	M	dog_1658	dog_24400	NA	NA	NA	NA	AS ANCESTOR	NO
dog_22343	NA	M	NA	NA	NA	NA	NA	NA	AS ANCESTOR	AS ANCESTOR
dog_24370	NA	F	dog_876	dog_1882	NA	UK	Carrier	NA	AS ANCESTOR	NO
dog_24373	NA	M	dog_1880	dog_12406	NA	NA	NA	NA	AS ANCESTOR	NO
dog_24374	NA	F	dog_876	dog_22639	NA	NA	NA	NA	AS ANCESTOR	NO
dog_24375	NA	M	dog_3445	dog_3444	NA	NA	NA	NA	AS ANCESTOR	NO
dog_24376	NA	M	dog_75939	dog_1882	NA	NA	NA	NA	AS ANCESTOR	NO
dog_24379	NA	M	dog_3445	dog_63113	NA	NA	NA	NA	AS ANCESTOR	NO
dog_24383	NA	M	dog_24366	dog_1882	NA	NA	NA	NA	AS ANCESTOR	NO
dog_24385	NA	F	dog_1381	dog_2182	NA	NA	NA	NA	AS ANCESTOR	NO
dog_24388	NA	F	dog_1656	dog_2085	NA	NA	NA	NA	AS ANCESTOR	NO
dog_24391	NA	F	dog_3445	dog_63113	NA	NA	NA	NA	AS ANCESTOR	NO
dog_139	NA	M	NA	NA	NA	NA	NA	NA	AS ANCESTOR	AS ANCESTOR
dog_161	NA	M	NA	NA	NA	NA	NA	NA	AS ANCESTOR	AS ANCESTOR
dog_24394	NA	F	NA	NA	NA	NA	NA	NA	AS ANCESTOR	NO
dog_24397	NA	M	dog_1483	dog_2826	NA	NA	NA	NA	AS ANCESTOR	NO
dog_3086	NA	F	dog_3085	dog_2874	NA	NA	NA	NA	AS ANCESTOR	AS ANCESTOR
dog_22492	NA	M	NA	NA	NA	NA	NA	NA	AS ANCESTOR	AS ANCESTOR
dog_22503	NA	M	NA	NA	NA	NA	NA	NA	AS ANCESTOR	AS ANCESTOR
dog_1154	NA	M	dog_1141	dog_1140	NA	NA	NA	NA	AS ANCESTOR	AS ANCESTOR
dog_24400	NA	F	dog_1656	dog_2085	NA	NA	NA	NA	AS ANCESTOR	NO
dog_1472	NA	F	dog_1466	dog_1465	NA	UK	NA	NA	AS ANCESTOR	AS ANCESTOR
dog_24490	NA	F	NA	NA	NA	NA	NA	NA	AS ANCESTOR	NO
dog_24499	NA	M	dog_48265	dog_27898	NA	NA	NA	NA	AS ANCESTOR	NO
dog_24556	NA	F	dog_3739	dog_3795	NA	AUSTRALIA	Normal	Normal	AS ANCESTOR	NO
dog_24583	NA	F	NA	NA	NA	NA	NA	NA	AS ANCESTOR	NO
dog_24584	NA	M	dog_2851	dog_2859	NA	NA	NA	NA	AS ANCESTOR	NO
dog_22994	NA	F	dog_24870	dog_28351	NA	NA	NA	NA	AS ANCESTOR	AS ANCESTOR
dog_24585	NA	M	NA	NA	NA	NA	NA	NA	AS ANCESTOR	NO
dog_24622	NA	F	dog_58974	dog_24595	NA	AUSTRALIA	Normal	Normal	AS ANCESTOR	NO
dog_24690	NA	M	NA	NA	NA	NA	NA	NA	AS ANCESTOR	NO
dog_24694	NA	F	dog_24692	dog_81825	NA	NA	NA	NA	AS ANCESTOR	NO
dog_24698	NA	F	dog_54836	dog_12404	NA	NA	NA	NA	AS ANCESTOR	NO
dog_24745	NA	F	NA	NA	NA	NA	NA	NA	AS ANCESTOR	NO
dog_24746	NA	M	NA	NA	NA	NA	NA	NA	AS ANCESTOR	NO
dog_24748	NA	M	NA	NA	NA	NA	NA	NA	AS ANCESTOR	NO
dog_2679	NA	F	NA	NA	NA	NA	NA	NA	AS ANCESTOR	AS ANCESTOR
dog_24756	NA	M	dog_67214	dog_54301	NA	NA	NA	NA	AS ANCESTOR	NO
dog_218	NA	F	NA	NA	NA	NA	NA	NA	AS ANCESTOR	AS ANCESTOR
dog_3114	NA	F	dog_3095	dog_2667	NA	NA	NA	NA	AS ANCESTOR	AS ANCESTOR
dog_1798	NA	F	dog_73402	dog_232	NA	NA	NA	NA	AS ANCESTOR	AS ANCESTOR
dog_1807	NA	M	dog_1182	dog_1798	NA	NA	NA	NA	AS ANCESTOR	AS ANCESTOR
dog_1183	NA	F	dog_776	dog_1144	NA	NA	NA	NA	AS ANCESTOR	AS ANCESTOR
dog_813	NA	F	dog_729	dog_798	NA	NA	NA	NA	AS ANCESTOR	AS ANCESTOR
dog_1143	NA	F	dog_675	dog_670	NA	NA	NA	NA	AS ANCESTOR	AS ANCESTOR
dog_859	NA	F	dog_776	dog_814	NA	NA	NA	NA	AS ANCESTOR	AS ANCESTOR
dog_860	NA	M	dog_776	dog_814	NA	NA	NA	NA	AS ANCESTOR	AS ANCESTOR
dog_232	NA	F	NA	NA	NA	NA	NA	NA	AS ANCESTOR	AS ANCESTOR
dog_24769	NA	M	dog_1997	dog_1996	NA	NA	NA	NA	AS ANCESTOR	NO
dog_233	NA	F	NA	NA	NA	NA	NA	NA	AS ANCESTOR	AS ANCESTOR
dog_24798	NA	F	dog_35742	dog_55360	NA	NA	NA	NA	AS ANCESTOR	NO
dog_24799	NA	F	dog_24801	dog_74229	NA	NA	NA	NA	AS ANCESTOR	NO
dog_24800	NA	F	dog_24801	dog_74229	NA	NA	NA	NA	AS ANCESTOR	NO
dog_24801	NA	M	NA	NA	NA	NA	NA	NA	AS ANCESTOR	NO
dog_24820	NA	F	NA	NA	NA	NA	NA	NA	AS ANCESTOR	NO
dog_24822	NA	F	NA	NA	NA	NA	NA	NA	AS ANCESTOR	NO
dog_24823	NA	M	dog_56728	dog_54298	NA	UK	NA	NA	AS ANCESTOR	NO
dog_2716	NA	F	dog_846	dog_844	NA	NA	NA	NA	AS ANCESTOR	AS ANCESTOR
dog_175	NA	M	NA	NA	NA	NA	NA	NA	AS ANCESTOR	AS ANCESTOR
dog_23849	NA	M	dog_11362	dog_73269	NA	NA	NA	NA	AS ANCESTOR	AS ANCESTOR
dog_24827	NA	F	NA	NA	NA	NA	NA	NA	AS ANCESTOR	NO
dog_23915	NA	M	NA	NA	NA	NA	NA	NA	AS ANCESTOR	AS ANCESTOR
dog_24871	NA	M	NA	NA	NA	NA	NA	NA	AS ANCESTOR	NO
dog_24872	NA	M	NA	NA	NA	NA	NA	NA	AS ANCESTOR	NO
dog_24873	NA	M	NA	NA	NA	NA	NA	NA	AS ANCESTOR	NO
dog_24930	NA	M	dog_71125	dog_62314	NA	NA	NA	NA	AS ANCESTOR	NO
dog_24931	NA	F	dog_32890	dog_48514	NA	NA	NA	NA	AS ANCESTOR	NO
dog_3805	NA	M	dog_3804	dog_3801	NA	NA	NA	NA	AS ANCESTOR	NO
dog_24993	NA	M	dog_48138	dog_67356	NA	NA	NA	NA	AS ANCESTOR	NO
dog_24995	NA	M	dog_22328	dog_48954	NA	NA	NA	NA	AS ANCESTOR	NO
dog_25019	NA	F	dog_3412	dog_3410	NA	AUSTRALIA	Normal	Normal	AS ANCESTOR	NO
dog_25021	NA	M	NA	NA	NA	AUSTRALIA	Normal	Normal	AS ANCESTOR	NO
dog_25027	NA	F	dog_69591	dog_3438	NA	NA	NA	NA	AS ANCESTOR	NO
dog_712	NA	M	dog_706	dog_494	NA	NA	NA	NA	AS ANCESTOR	AS ANCESTOR
dog_25062	NA	M	dog_82196	dog_3438	NA	NA	Normal	Normal	AS ANCESTOR	NO
dog_25107	NA	F	NA	NA	NA	NA	NA	NA	AS ANCESTOR	NO
dog_183	NA	M	NA	NA	NA	NA	NA	NA	AS ANCESTOR	AS ANCESTOR
dog_7792	NA	M	NA	NA	NA	NA	NA	NA	NO	NO
dog_566	NA	M	dog_179	dog_440	NA	NA	NA	NA	AS ANCESTOR	AS ANCESTOR
dog_25119	NA	F	dog_18568	dog_24798	NA	NA	NA	NA	AS ANCESTOR	NO
dog_25196	NA	F	NA	NA	NA	NA	NA	NA	AS ANCESTOR	NO
dog_25198	NA	M	NA	NA	NA	NA	NA	NA	AS ANCESTOR	NO
dog_25199	NA	F	NA	NA	NA	NA	NA	NA	AS ANCESTOR	NO
dog_25428	NA	F	dog_35761	dog_4835	NA	NA	NA	NA	AS ANCESTOR	NO
dog_24091	NA	F	NA	NA	NA	NA	NA	NA	AS ANCESTOR	AS ANCESTOR
dog_229	NA	F	NA	NA	NA	NA	NA	NA	AS ANCESTOR	AS ANCESTOR
dog_24124	NA	F	dog_24130	dog_18699	NA	NA	NA	NA	AS ANCESTOR	AS ANCESTOR
dog_24127	NA	M	dog_36118	dog_28501	NA	NA	NA	NA	AS ANCESTOR	AS ANCESTOR
dog_25556	NA	M	NA	NA	NA	NA	NA	NA	AS ANCESTOR	NO
dog_25559	NA	M	NA	NA	NA	NA	NA	NA	AS ANCESTOR	NO
dog_25560	NA	M	dog_67134	dog_67358	NA	NA	NA	NA	AS ANCESTOR	NO
dog_25576	NA	F	dog_15185	dog_81719	NA	NA	NA	NA	AS ANCESTOR	NO
dog_25578	NA	F	dog_42275	dog_62312	NA	NA	NA	NA	AS ANCESTOR	NO
dog_24129	NA	M	dog_36118	dog_28501	NA	NA	NA	NA	AS ANCESTOR	AS ANCESTOR
dog_24130	NA	M	dog_36118	dog_76564	NA	NA	NA	NA	AS ANCESTOR	AS ANCESTOR
dog_24235	NA	F	dog_78577	dog_34338	NA	NA	NA	NA	AS ANCESTOR	AS ANCESTOR
dog_24262	NA	F	dog_2091	dog_2090	NA	NA	NA	NA	AS ANCESTOR	AS ANCESTOR
dog_25712	NA	F	NA	NA	NA	NA	NA	NA	AS ANCESTOR	NO
dog_24263	NA	M	dog_55797	dog_24262	NA	NA	Affected	NA	AS ANCESTOR	AS ANCESTOR
dog_24347	NA	M	dog_42904	dog_77033	NA	NA	NA	NA	AS ANCESTOR	AS ANCESTOR
dog_25725	NA	M	NA	NA	NA	NA	NA	NA	AS ANCESTOR	NO
dog_2409	NA	M	dog_876	dog_1882	NA	NA	NA	NA	AS ANCESTOR	AS ANCESTOR
dog_806	NA	M	dog_790	dog_789	NA	NA	NA	NA	AS ANCESTOR	AS ANCESTOR
dog_25762	NA	M	NA	NA	NA	NA	NA	NA	AS ANCESTOR	NO
dog_25765	NA	M	NA	NA	NA	NA	NA	NA	AS ANCESTOR	NO
dog_25782	NA	M	NA	NA	NA	NA	NA	NA	AS ANCESTOR	NO
dog_25796	NA	F	NA	NA	NA	NA	NA	NA	AS ANCESTOR	NO
dog_25798	NA	F	dog_31004	dog_8654	NA	NA	NA	NA	AS ANCESTOR	NO
dog_25826	NA	F	dog_19181	dog_72065	NA	NA	NA	NA	AS ANCESTOR	NO
dog_25829	NA	F	dog_36261	dog_25830	NA	NA	NA	NA	AS ANCESTOR	NO
dog_25830	NA	F	NA	NA	NA	NA	NA	NA	AS ANCESTOR	NO
dog_25834	NA	F	NA	NA	NA	NA	NA	NA	AS ANCESTOR	NO
dog_25835	NA	F	dog_1483	dog_1596	NA	NA	NA	NA	AS ANCESTOR	NO
dog_25837	NA	F	dog_8280	dog_33299	NA	NA	NA	NA	AS ANCESTOR	NO
dog_7837	NA	NA	NA	NA	NA	AUSTRALIA	NA	NA	NO	NO
dog_7838	NA	M	NA	NA	NA	NA	NA	NA	NO	NO
dog_25841	NA	F	dog_80515	dog_24119	NA	NA	NA	NA	AS ANCESTOR	NO
dog_25843	NA	M	dog_80524	dog_80520	NA	NA	NA	NA	AS ANCESTOR	NO
dog_25844	NA	M	NA	NA	NA	NA	NA	NA	AS ANCESTOR	NO
dog_2784	NA	F	dog_50624	dog_1359	NA	NA	NA	NA	AS ANCESTOR	AS ANCESTOR
dog_2670	NA	F	NA	NA	NA	NA	NA	NA	AS ANCESTOR	NO
dog_2089	NA	M	dog_2086	dog_2085	NA	NA	NA	NA	AS ANCESTOR	AS ANCESTOR
dog_25847	NA	F	NA	NA	NA	NA	NA	NA	AS ANCESTOR	NO
dog_25848	NA	F	NA	NA	NA	NA	NA	NA	AS ANCESTOR	NO
dog_25849	NA	M	dog_1566	dog_80513	NA	NA	NA	NA	AS ANCESTOR	NO
dog_25850	NA	F	dog_2034	dog_80513	NA	NA	NA	NA	AS ANCESTOR	NO
dog_25851	NA	M	dog_2847	dog_25857	NA	NA	NA	NA	AS ANCESTOR	NO
dog_25852	NA	F	NA	NA	NA	NA	NA	NA	AS ANCESTOR	NO
dog_25853	NA	F	dog_47285	dog_50707	NA	NA	NA	NA	AS ANCESTOR	NO
dog_25854	NA	F	dog_34743	dog_25847	NA	NA	NA	NA	AS ANCESTOR	NO
dog_25856	NA	F	dog_54832	dog_25857	NA	NA	NA	NA	AS ANCESTOR	NO
dog_25857	NA	F	dog_33010	dog_80513	NA	NA	NA	NA	AS ANCESTOR	NO
dog_25858	NA	M	NA	NA	NA	NA	NA	NA	AS ANCESTOR	NO
dog_25859	NA	M	dog_2847	dog_25856	NA	NA	NA	NA	AS ANCESTOR	NO
dog_25879	NA	F	dog_68807	dog_73413	NA	NA	NA	NA	AS ANCESTOR	NO
dog_25891	NA	M	dog_1115	dog_32236	NA	NA	NA	NA	AS ANCESTOR	NO
dog_25893	NA	M	dog_8258	dog_73271	NA	NA	NA	NA	AS ANCESTOR	NO
dog_25899	NA	F	dog_44517	dog_29717	NA	NA	NA	NA	AS ANCESTOR	NO
dog_242	NA	M	NA	NA	NA	NA	NA	NA	AS ANCESTOR	AS ANCESTOR
dog_956	NA	F	dog_958	dog_65911	NA	NA	NA	NA	AS ANCESTOR	AS ANCESTOR
dog_25982	NA	M	NA	NA	NA	NA	NA	NA	AS ANCESTOR	NO
dog_26022	NA	F	dog_4161	dog_5303	NA	NA	NA	NA	AS ANCESTOR	NO
dog_26023	NA	M	NA	NA	NA	NA	NA	NA	AS ANCESTOR	NO
dog_954	NA	F	dog_958	dog_65911	NA	NA	NA	NA	AS ANCESTOR	AS ANCESTOR
dog_24441	NA	F	dog_3739	dog_3795	NA	NA	NA	NA	AS ANCESTOR	AS ANCESTOR
dog_2863	NA	M	dog_2851	dog_2862	NA	NA	NA	NA	AS ANCESTOR	AS ANCESTOR
dog_1	NA	M	dog_574	NA	NA	NA	NA	NA	AS ANCESTOR	AS ANCESTOR
dog_662	NA	M	dog_519	dog_655	NA	NA	NA	NA	AS ANCESTOR	AS ANCESTOR
dog_499	NA	F	dog_183	dog_224	NA	NA	NA	NA	AS ANCESTOR	AS ANCESTOR
dog_26070	NA	M	NA	NA	NA	NA	NA	NA	AS ANCESTOR	NO
dog_26073	NA	M	dog_20849	dog_43093	NA	NA	NA	NA	AS ANCESTOR	NO
dog_26075	NA	M	dog_20849	dog_56767	NA	NA	NA	NA	AS ANCESTOR	NO
dog_655	NA	F	dog_651	dog_499	NA	NA	NA	NA	AS ANCESTOR	AS ANCESTOR
dog_717	NA	F	dog_651	dog_711	NA	NA	NA	NA	AS ANCESTOR	AS ANCESTOR
dog_26077	NA	M	dog_30838	dog_23016	NA	NA	NA	NA	AS ANCESTOR	NO
dog_515	NA	F	dog_355	dog_499	NA	NA	NA	NA	AS ANCESTOR	AS ANCESTOR
dog_26080	NA	M	NA	NA	NA	NA	NA	NA	AS ANCESTOR	NO
dog_26081	NA	M	dog_78577	dog_50148	NA	NA	NA	NA	AS ANCESTOR	NO
dog_26082	NA	M	dog_68396	dog_34321	NA	NA	NA	NA	AS ANCESTOR	NO
dog_26083	NA	M	dog_28331	dog_33277	NA	NA	NA	NA	AS ANCESTOR	NO
dog_544	NA	F	dog_524	dog_523	NA	NA	NA	NA	AS ANCESTOR	AS ANCESTOR
dog_728	NA	F	dog_662	dog_721	NA	NA	NA	NA	AS ANCESTOR	AS ANCESTOR
dog_521	NA	M	dog_516	dog_515	NA	NA	NA	NA	AS ANCESTOR	AS ANCESTOR
dog_721	NA	F	dog_521	dog_717	NA	NA	NA	NA	AS ANCESTOR	AS ANCESTOR
dog_26092	NA	M	NA	NA	NA	NA	NA	NA	AS ANCESTOR	NO
dog_198	NA	F	NA	NA	NA	NA	NA	NA	AS ANCESTOR	AS ANCESTOR
dog_26093	NA	M	NA	NA	NA	NA	NA	NA	AS ANCESTOR	NO
dog_24771	NA	F	dog_56720	dog_8271	NA	NA	NA	NA	AS ANCESTOR	AS ANCESTOR
dog_24824	NA	F	NA	NA	NA	NA	NA	NA	AS ANCESTOR	AS ANCESTOR
dog_24825	NA	M	NA	NA	NA	NA	NA	NA	AS ANCESTOR	AS ANCESTOR
dog_24826	NA	F	dog_12007	dog_42666	NA	NA	NA	NA	AS ANCESTOR	AS ANCESTOR
dog_24870	NA	M	NA	NA	NA	NA	NA	NA	AS ANCESTOR	AS ANCESTOR
dog_26195	NA	M	dog_12012	dog_43267	NA	NA	NA	NA	AS ANCESTOR	NO
dog_3787	NA	M	dog_3724	dog_3438	NA	AUSTRALIA	Normal	Normal	AS ANCESTOR	AS ANCESTOR
dog_26207	NA	F	dog_47247	dog_34522	NA	NA	NA	NA	AS ANCESTOR	NO
dog_26208	NA	F	dog_28015	dog_4200	NA	NA	NA	NA	AS ANCESTOR	NO
dog_26211	NA	F	NA	NA	NA	NA	NA	NA	AS ANCESTOR	NO
dog_543	NA	F	dog_342	dog_404	NA	NA	NA	NA	AS ANCESTOR	AS ANCESTOR
dog_26235	NA	F	NA	NA	NA	NA	NA	NA	AS ANCESTOR	NO
dog_26265	NA	F	dog_52536	dog_62454	NA	NA	NA	NA	AS ANCESTOR	NO
dog_1060	NA	F	dog_1054	dog_553	NA	NA	NA	NA	AS ANCESTOR	AS ANCESTOR
dog_26372	NA	F	dog_26336	dog_2395	NA	NA	NA	NA	AS ANCESTOR	NO
dog_7990	NA	F	NA	NA	NA	AUSTRALIA	Normal	Normal	NO	NO
dog_518	NA	F	dog_105	dog_428	NA	NA	NA	NA	AS ANCESTOR	AS ANCESTOR
dog_8001	NA	F	NA	NA	NA	NA	NA	NA	NO	NO
dog_26610	NA	F	NA	NA	NA	NA	NA	NA	AS ANCESTOR	NO
dog_153	NA	M	NA	NA	NA	NA	NA	NA	AS ANCESTOR	AS ANCESTOR
dog_152	NA	F	NA	NA	NA	NA	NA	NA	AS ANCESTOR	AS ANCESTOR
dog_26636	NA	F	dog_65453	dog_63103	NA	NA	NA	NA	AS ANCESTOR	NO
dog_26639	NA	F	dog_50686	dog_65864	NA	NA	NA	NA	AS ANCESTOR	NO
dog_26643	NA	F	dog_29807	dog_41736	NA	NA	NA	NA	AS ANCESTOR	NO
dog_26664	NA	F	NA	NA	NA	NA	NA	NA	AS ANCESTOR	NO
dog_26846	NA	F	dog_11856	dog_16764	NA	NA	NA	NA	AS ANCESTOR	NO
dog_26848	NA	F	dog_33248	dog_16764	NA	NA	NA	NA	AS ANCESTOR	NO
dog_26850	NA	F	dog_17064	dog_5449	NA	NA	NA	NA	AS ANCESTOR	NO
dog_26851	NA	M	NA	NA	NA	NA	NA	NA	AS ANCESTOR	NO
dog_517	NA	M	dog_25	dog_152	NA	NA	NA	NA	AS ANCESTOR	AS ANCESTOR
dog_3815	NA	F	dog_3662	dog_3814	NA	NA	NA	NA	AS ANCESTOR	NO
dog_487	NA	M	dog_446	dog_189	NA	NA	NA	NA	AS ANCESTOR	AS ANCESTOR
dog_26891	NA	F	dog_80481	dog_1596	NA	NA	NA	NA	AS ANCESTOR	NO
dog_26944	NA	M	NA	NA	NA	NA	NA	NA	AS ANCESTOR	NO
dog_162	NA	M	NA	NA	NA	NA	NA	NA	AS ANCESTOR	AS ANCESTOR
dog_26987	NA	F	dog_27026	dog_27019	NA	NA	NA	NA	AS ANCESTOR	NO
dog_8081	NA	M	dog_7047	dog_56737	NA	NA	NA	NA	NO	NO
dog_8082	NA	M	dog_7047	dog_56737	NA	NA	NA	NA	NO	NO
dog_27013	NA	M	dog_1915	dog_27019	NA	NA	NA	NA	AS ANCESTOR	NO
dog_27026	NA	M	dog_2458	dog_2455	NA	NA	NA	NA	AS ANCESTOR	NO
dog_27031	NA	M	dog_27026	dog_27019	NA	NA	NA	NA	AS ANCESTOR	NO
dog_27039	NA	F	dog_43411	dog_48955	NA	NA	NA	NA	AS ANCESTOR	NO
dog_27061	NA	F	dog_3128	dog_68030	NA	NA	NA	NA	AS ANCESTOR	NO
dog_27096	NA	F	NA	NA	NA	NA	NA	NA	AS ANCESTOR	NO
dog_27128	NA	F	dog_44761	dog_27061	NA	NA	NA	NA	AS ANCESTOR	NO
dog_8142	NA	F	dog_44866	dog_33126	NA	NEW ZEALAND	NA	Normal	NO	NO
dog_27150	NA	F	dog_71905	dog_27058	NA	AUSTRALIA	NA	Normal	AS ANCESTOR	NO
dog_27187	NA	F	dog_22466	dog_34522	NA	NA	NA	NA	AS ANCESTOR	NO
dog_27192	NA	F	dog_78260	dog_70347	NA	NA	NA	NA	AS ANCESTOR	NO
dog_189	NA	F	NA	NA	NA	NA	NA	NA	AS ANCESTOR	AS ANCESTOR
dog_27237	NA	F	dog_27223	dog_50300	NA	NA	NA	NA	AS ANCESTOR	NO
dog_27416	NA	F	dog_26077	dog_55173	NA	NA	NA	NA	AS ANCESTOR	NO
dog_156	NA	F	NA	NA	NA	NA	NA	NA	AS ANCESTOR	AS ANCESTOR
dog_27427	NA	M	NA	dog_67178	NA	NA	NA	NA	AS ANCESTOR	NO
dog_2902	NA	F	dog_2856	dog_1529	NA	NEW ZEALAND	NA	NA	AS ANCESTOR	NO
dog_25713	NA	F	dog_39645	dog_41577	NA	UK	NA	NA	AS ANCESTOR	AS ANCESTOR
dog_25714	NA	F	NA	NA	NA	NA	NA	NA	AS ANCESTOR	AS ANCESTOR
dog_27432	NA	F	NA	NA	NA	NA	NA	NA	AS ANCESTOR	NO
dog_25733	NA	M	NA	NA	NA	NA	NA	NA	AS ANCESTOR	AS ANCESTOR
dog_27434	NA	M	dog_78610	dog_27431	NA	NA	NA	NA	AS ANCESTOR	NO
dog_1009	NA	M	dog_1003	dog_388	NA	NA	NA	NA	AS ANCESTOR	AS ANCESTOR
dog_2671	NA	F	NA	NA	NA	NA	NA	NA	AS ANCESTOR	AS ANCESTOR
dog_27492	NA	F	NA	NA	NA	NA	NA	NA	AS ANCESTOR	NO
dog_27608	NA	M	dog_1921	dog_2611	NA	NA	NA	NA	AS ANCESTOR	NO
dog_2669	NA	F	NA	NA	NA	NA	NA	NA	AS ANCESTOR	AS ANCESTOR
dog_2677	NA	F	NA	NA	NA	NA	NA	NA	AS ANCESTOR	AS ANCESTOR
dog_25953	NA	F	dog_41593	dog_19669	NA	NA	NA	NA	AS ANCESTOR	AS ANCESTOR
dog_216	NA	M	NA	NA	NA	NA	NA	NA	AS ANCESTOR	AS ANCESTOR
dog_1233	NA	F	dog_845	dog_1224	NA	NA	NA	NA	AS ANCESTOR	AS ANCESTOR
dog_2747	NA	F	dog_845	dog_1224	NA	NA	NA	NA	AS ANCESTOR	AS ANCESTOR
dog_1771	NA	F	dog_745	dog_1224	NA	NA	NA	NA	AS ANCESTOR	AS ANCESTOR
dog_26068	NA	M	dog_34776	dog_62724	NA	NA	NA	NA	AS ANCESTOR	AS ANCESTOR
dog_575	NA	M	dog_470	dog_464	NA	NA	NA	NA	AS ANCESTOR	AS ANCESTOR
dog_2810	NA	M	dog_696	dog_2806	NA	NA	NA	NA	AS ANCESTOR	AS ANCESTOR
dog_27629	NA	M	NA	NA	NA	NA	NA	NA	AS ANCESTOR	NO
dog_27630	NA	M	dog_22311	dog_59349	NA	NA	NA	NA	AS ANCESTOR	NO
dog_27631	NA	M	dog_78108	dog_52814	NA	NA	NA	NA	AS ANCESTOR	NO
dog_8222	NA	NA	dog_65098	dog_66833	NA	NA	Normal	Normal	NO	NO
dog_27632	NA	F	NA	NA	NA	NA	NA	NA	AS ANCESTOR	NO
dog_27635	NA	F	NA	NA	NA	NA	NA	NA	AS ANCESTOR	NO
dog_26076	NA	M	NA	NA	NA	NA	NA	NA	AS ANCESTOR	AS ANCESTOR
dog_26078	NA	M	NA	NA	NA	NA	NA	NA	AS ANCESTOR	AS ANCESTOR
dog_27879	NA	F	NA	NA	NA	NA	NA	NA	AS ANCESTOR	NO
dog_27880	NA	F	NA	NA	NA	NA	NA	NA	AS ANCESTOR	NO
dog_27955	NA	M	NA	NA	NA	NA	NA	NA	AS ANCESTOR	NO
dog_28015	NA	M	dog_80161	dog_32340	NA	NA	NA	NA	AS ANCESTOR	NO
dog_26085	NA	M	dog_28331	dog_33286	NA	NA	NA	NA	AS ANCESTOR	AS ANCESTOR
dog_28058	NA	M	dog_81798	dog_63964	NA	NA	NA	NA	AS ANCESTOR	NO
dog_26086	NA	M	NA	NA	NA	NA	NA	NA	AS ANCESTOR	AS ANCESTOR
dog_26087	NA	M	NA	NA	NA	NA	NA	NA	AS ANCESTOR	AS ANCESTOR
dog_28062	NA	F	NA	NA	NA	NA	NA	NA	AS ANCESTOR	NO
dog_28070	NA	F	dog_33009	dog_70131	NA	NA	NA	NA	AS ANCESTOR	NO
dog_28071	NA	F	dog_40707	dog_28070	NA	NA	NA	NA	AS ANCESTOR	NO
dog_28072	NA	F	dog_40707	dog_28070	NA	NA	NA	NA	AS ANCESTOR	NO
dog_28218	NA	M	dog_50164	dog_11920	NA	NA	NA	NA	AS ANCESTOR	NO
dog_28221	NA	F	dog_61792	dog_28245	NA	USA	Normal	NA	AS ANCESTOR	NO
dog_28225	NA	M	dog_1483	dog_1845	NA	NA	NA	NA	AS ANCESTOR	NO
dog_28228	NA	F	dog_20002	dog_28277	NA	NA	NA	NA	AS ANCESTOR	NO
dog_28232	NA	F	dog_28225	dog_2022	NA	NA	NA	NA	AS ANCESTOR	NO
dog_28234	NA	F	dog_1355	dog_2022	NA	NA	NA	NA	AS ANCESTOR	NO
dog_28245	NA	F	dog_1355	dog_2022	NA	USA	Normal	Normal	AS ANCESTOR	NO
dog_28270	NA	M	dog_1889	dog_47679	NA	NA	NA	NA	AS ANCESTOR	NO
dog_28277	NA	F	dog_47622	dog_81777	NA	NA	NA	NA	AS ANCESTOR	NO
dog_28281	NA	M	dog_19415	dog_33329	NA	UK	Normal	Normal	AS ANCESTOR	NO
dog_26089	NA	M	dog_26086	dog_59213	NA	NA	NA	NA	AS ANCESTOR	AS ANCESTOR
dog_28303	NA	M	NA	NA	NA	NA	NA	NA	AS ANCESTOR	NO
dog_220	NA	M	NA	NA	NA	NA	NA	NA	AS ANCESTOR	AS ANCESTOR
dog_28312	NA	M	NA	NA	NA	NA	NA	NA	AS ANCESTOR	NO
dog_26094	NA	M	NA	NA	NA	NA	NA	NA	AS ANCESTOR	AS ANCESTOR
dog_26095	NA	M	dog_1019	dog_54284	NA	NA	NA	NA	AS ANCESTOR	AS ANCESTOR
dog_1164	NA	M	dog_1152	dog_1151	NA	NA	NA	NA	AS ANCESTOR	AS ANCESTOR
dog_28316	NA	M	NA	NA	NA	NA	NA	NA	AS ANCESTOR	NO
dog_26097	NA	M	NA	NA	NA	NA	NA	NA	AS ANCESTOR	AS ANCESTOR
dog_26101	NA	M	dog_81010	dog_81005	NA	AUSTRALIA	Normal	Normal	AS ANCESTOR	AS ANCESTOR
dog_1134	NA	M	dog_1027	dog_1121	NA	NA	NA	NA	AS ANCESTOR	AS ANCESTOR
dog_28349	NA	F	NA	NA	NA	NA	NA	NA	AS ANCESTOR	NO
dog_26216	NA	F	dog_42908	dog_32145	NA	NA	NA	NA	AS ANCESTOR	AS ANCESTOR
dog_1223	NA	F	dog_1082	dog_852	NA	NA	NA	NA	AS ANCESTOR	AS ANCESTOR
dog_1302	NA	F	dog_836	dog_902	NA	NA	NA	NA	AS ANCESTOR	AS ANCESTOR
dog_26634	NA	F	dog_46728	dog_32316	NA	NA	NA	NA	AS ANCESTOR	AS ANCESTOR
dog_26635	NA	F	dog_63110	dog_37613	NA	NA	NA	NA	AS ANCESTOR	AS ANCESTOR
dog_8270	NA	F	dog_64509	dog_8254	NA	UK	Normal	NA	NO	NO
dog_28373	NA	F	dog_1210	dog_4109	NA	NA	NA	NA	AS ANCESTOR	NO
dog_28374	NA	F	NA	NA	NA	NA	NA	NA	AS ANCESTOR	NO
dog_8273	NA	F	dog_8269	dog_8254	NA	UK	Normal	NA	NO	NO
dog_28376	NA	F	dog_49577	dog_33998	NA	NA	NA	NA	AS ANCESTOR	NO
dog_28378	NA	M	dog_2847	dog_28376	NA	NA	NA	NA	AS ANCESTOR	NO
dog_28379	NA	F	dog_28378	dog_28382	NA	NA	NA	NA	AS ANCESTOR	NO
dog_28381	NA	M	NA	NA	NA	NA	NA	NA	AS ANCESTOR	NO
dog_28382	NA	F	dog_37553	dog_12360	NA	NA	NA	NA	AS ANCESTOR	NO
dog_26883	NA	M	dog_35711	dog_53607	NA	NA	NA	NA	AS ANCESTOR	AS ANCESTOR
dog_28390	NA	F	dog_78580	dog_33266	NA	NA	NA	NA	AS ANCESTOR	NO
dog_28392	NA	M	dog_38848	dog_83706	NA	NA	NA	NA	AS ANCESTOR	NO
dog_28393	NA	M	dog_38848	dog_83706	NA	NA	NA	NA	AS ANCESTOR	NO
dog_28414	NA	M	NA	NA	NA	NA	NA	NA	AS ANCESTOR	NO
dog_28417	NA	M	dog_64807	dog_25576	NA	NA	NA	NA	AS ANCESTOR	NO
dog_28418	NA	M	dog_7807	dog_57027	NA	NA	NA	NA	AS ANCESTOR	NO
dog_8286	NA	M	NA	NA	NA	NA	NA	NA	NO	NO
dog_28478	NA	M	dog_43007	dog_3456	NA	NA	NA	NA	AS ANCESTOR	NO
dog_28481	NA	F	dog_51190	dog_28483	NA	NA	NA	NA	AS ANCESTOR	NO
dog_28482	NA	F	dog_28486	dog_28481	NA	NA	NA	NA	AS ANCESTOR	NO
dog_28483	NA	F	dog_1164	dog_5501	NA	NA	NA	NA	AS ANCESTOR	NO
dog_28484	NA	F	dog_33204	dog_79547	NA	NA	NA	NA	AS ANCESTOR	NO
dog_28485	NA	M	dog_51190	dog_70667	NA	NA	NA	NA	AS ANCESTOR	NO
dog_28486	NA	M	dog_74344	dog_79547	NA	NA	NA	NA	AS ANCESTOR	NO
dog_562	NA	F	dog_141	dog_65	NA	NA	NA	NA	AS ANCESTOR	AS ANCESTOR
dog_26968	NA	M	dog_44992	dog_74378	NA	NA	NA	NA	AS ANCESTOR	AS ANCESTOR
dog_28496	NA	F	NA	NA	NA	NA	NA	NA	AS ANCESTOR	NO
dog_28497	NA	F	NA	NA	NA	NA	NA	NA	AS ANCESTOR	NO
dog_28498	NA	F	dog_22437	dog_28496	NA	NA	NA	NA	AS ANCESTOR	NO
dog_28500	NA	F	dog_65947	dog_28498	NA	NA	NA	NA	AS ANCESTOR	NO
dog_28502	NA	F	NA	NA	NA	NA	NA	NA	AS ANCESTOR	NO
dog_27195	NA	M	NA	NA	NA	NA	NA	NA	AS ANCESTOR	AS ANCESTOR
dog_28535	NA	F	dog_11988	dog_62725	NA	NA	NA	NA	AS ANCESTOR	NO
dog_2855	NA	F	dog_1424	dog_2759	NA	NA	NA	NA	AS ANCESTOR	AS ANCESTOR
dog_28537	NA	F	NA	NA	NA	NA	NA	NA	AS ANCESTOR	NO
dog_28538	NA	F	NA	NA	NA	NA	NA	NA	AS ANCESTOR	NO
dog_28539	NA	F	dog_29948	dog_59362	NA	NA	NA	NA	AS ANCESTOR	NO
dog_28540	NA	F	dog_20849	dog_14053	NA	NA	NA	NA	AS ANCESTOR	NO
dog_2906	NA	M	dog_2901	dog_2857	NA	NA	NA	NA	AS ANCESTOR	AS ANCESTOR
dog_2857	NA	F	dog_50624	dog_2855	NA	NA	NA	NA	AS ANCESTOR	AS ANCESTOR
dog_28544	NA	F	NA	NA	NA	NA	NA	NA	AS ANCESTOR	NO
dog_28546	NA	M	dog_7821	dog_7809	NA	NA	NA	NA	AS ANCESTOR	NO
dog_28631	NA	M	NA	NA	NA	NA	NA	NA	AS ANCESTOR	NO
dog_28642	NA	M	dog_67368	dog_57000	NA	NA	NA	NA	AS ANCESTOR	NO
dog_2858	NA	M	dog_2856	dog_2759	NA	NA	NA	NA	AS ANCESTOR	AS ANCESTOR
dog_28679	NA	F	dog_15585	dog_71387	NA	NA	NA	NA	AS ANCESTOR	NO
dog_28680	NA	F	dog_71437	dog_71387	NA	NA	NA	NA	AS ANCESTOR	NO
dog_28681	NA	F	dog_71437	dog_71387	NA	NA	NA	NA	AS ANCESTOR	NO
dog_28697	NA	M	dog_42533	dog_28686	NA	NA	NA	NA	AS ANCESTOR	NO
dog_28803	NA	M	NA	NA	NA	NA	NA	NA	AS ANCESTOR	NO
dog_28876	NA	M	dog_24387	dog_75848	NA	NA	NA	NA	AS ANCESTOR	NO
dog_28879	NA	F	dog_28944	dog_28987	NA	NA	NA	NA	AS ANCESTOR	NO
dog_28880	NA	M	dog_29029	dog_28959	NA	NA	NA	NA	AS ANCESTOR	NO
dog_28881	NA	F	dog_29018	dog_28997	NA	NA	NA	NA	AS ANCESTOR	NO
dog_28882	NA	M	dog_34402	dog_28980	NA	UK	NA	NA	AS ANCESTOR	NO
dog_28883	NA	M	dog_1482	dog_29055	NA	NA	NA	NA	AS ANCESTOR	NO
dog_28885	NA	F	dog_63009	dog_28925	NA	NA	NA	NA	AS ANCESTOR	NO
dog_28889	NA	F	dog_1482	dog_2870	NA	NA	NA	NA	AS ANCESTOR	NO
dog_28890	NA	F	dog_29008	dog_29024	NA	NA	NA	NA	AS ANCESTOR	NO
dog_28892	NA	M	dog_28958	dog_28899	NA	NA	NA	NA	AS ANCESTOR	NO
dog_28894	NA	F	dog_28916	dog_28906	NA	NA	NA	NA	AS ANCESTOR	NO
dog_28896	NA	M	dog_43536	dog_28935	NA	NA	NA	NA	AS ANCESTOR	NO
dog_28897	NA	F	NA	NA	NA	NA	NA	NA	AS ANCESTOR	NO
dog_28899	NA	F	dog_22480	dog_29053	NA	NA	NA	NA	AS ANCESTOR	NO
dog_28903	NA	M	dog_24691	dog_28928	NA	NA	NA	NA	AS ANCESTOR	NO
dog_28906	NA	F	dog_65166	dog_28954	NA	NA	NA	NA	AS ANCESTOR	NO
dog_28907	NA	F	dog_69784	dog_52694	NA	NA	NA	NA	AS ANCESTOR	NO
dog_28909	NA	M	dog_28961	dog_28921	NA	NA	NA	NA	AS ANCESTOR	NO
dog_28911	NA	F	dog_29029	dog_28969	NA	NA	NA	NA	AS ANCESTOR	NO
dog_28912	NA	F	NA	NA	NA	NA	NA	NA	AS ANCESTOR	NO
dog_28913	NA	M	dog_69784	dog_52694	NA	NA	NA	NA	AS ANCESTOR	NO
dog_28914	NA	M	dog_57004	dog_28971	NA	NA	NA	NA	AS ANCESTOR	NO
dog_8372	NA	NA	dog_35297	dog_3291	NA	AUSTRALIA	Normal	Normal	NO	NO
dog_28916	NA	M	dog_22466	dog_29024	NA	NA	NA	NA	AS ANCESTOR	NO
dog_28918	NA	F	dog_28916	dog_29038	NA	NA	NA	NA	AS ANCESTOR	NO
dog_28920	NA	F	dog_28883	dog_28966	NA	NA	NA	NA	AS ANCESTOR	NO
dog_28921	NA	F	NA	NA	NA	NA	NA	NA	AS ANCESTOR	NO
dog_28922	NA	M	NA	NA	NA	NA	NA	NA	AS ANCESTOR	NO
dog_28923	NA	F	dog_52697	dog_29005	NA	NA	NA	NA	AS ANCESTOR	NO
dog_28924	NA	M	dog_29029	dog_29000	NA	NA	NA	NA	AS ANCESTOR	NO
dog_28926	NA	F	dog_68576	dog_28979	NA	NA	NA	NA	AS ANCESTOR	NO
dog_28927	NA	F	dog_28944	dog_28932	NA	NA	NA	NA	AS ANCESTOR	NO
dog_28929	NA	F	dog_29008	dog_29000	NA	NA	NA	NA	AS ANCESTOR	NO
dog_28930	NA	F	dog_29030	dog_29031	NA	NA	NA	NA	AS ANCESTOR	NO
dog_28931	NA	F	NA	NA	NA	NA	NA	NA	AS ANCESTOR	NO
dog_28932	NA	F	dog_28880	dog_28943	NA	NA	NA	NA	AS ANCESTOR	NO
dog_28933	NA	F	dog_29008	dog_28915	NA	NA	NA	NA	AS ANCESTOR	NO
dog_28934	NA	F	dog_28952	dog_28923	NA	NA	NA	NA	AS ANCESTOR	NO
dog_28935	NA	F	dog_28984	dog_28911	NA	NA	NA	NA	AS ANCESTOR	NO
dog_28938	NA	F	dog_68480	dog_28979	NA	NA	NA	NA	AS ANCESTOR	NO
dog_28939	NA	F	NA	NA	NA	NA	NA	NA	AS ANCESTOR	NO
dog_28940	NA	M	dog_29034	dog_28939	NA	NA	NA	NA	AS ANCESTOR	NO
dog_28941	NA	F	dog_29029	dog_29000	NA	NA	NA	NA	AS ANCESTOR	NO
dog_28943	NA	F	dog_28924	dog_29017	NA	NA	NA	NA	AS ANCESTOR	NO
dog_28944	NA	M	dog_52697	dog_28890	NA	NA	NA	NA	AS ANCESTOR	NO
dog_28945	NA	M	dog_29029	dog_28983	NA	NA	NA	NA	AS ANCESTOR	NO
dog_28949	NA	F	NA	NA	NA	NA	NA	NA	AS ANCESTOR	NO
dog_28950	NA	F	dog_29008	dog_28959	NA	NA	NA	NA	AS ANCESTOR	NO
dog_28951	NA	F	dog_28984	dog_29054	NA	NA	NA	NA	AS ANCESTOR	NO
dog_28952	NA	M	dog_63004	dog_28925	NA	NA	NA	NA	AS ANCESTOR	NO
dog_28953	NA	M	dog_68576	dog_29003	NA	NA	NA	NA	AS ANCESTOR	NO
dog_28954	NA	F	dog_28953	dog_28889	NA	NA	NA	NA	AS ANCESTOR	NO
dog_28955	NA	M	NA	NA	NA	NA	NA	NA	AS ANCESTOR	NO
dog_28956	NA	M	NA	NA	NA	NA	NA	NA	AS ANCESTOR	NO
dog_28957	NA	F	dog_63004	dog_28925	NA	NA	NA	NA	AS ANCESTOR	NO
dog_28958	NA	M	dog_22466	dog_29057	NA	NA	NA	NA	AS ANCESTOR	NO
dog_28959	NA	F	dog_28883	dog_63643	NA	NA	NA	NA	AS ANCESTOR	NO
dog_28964	NA	F	NA	NA	NA	NA	NA	NA	AS ANCESTOR	NO
dog_3658	NA	F	dog_3657	dog_3656	NA	NA	NA	NA	AS ANCESTOR	AS ANCESTOR
dog_28966	NA	F	dog_5488	dog_28964	NA	NA	NA	NA	AS ANCESTOR	NO
dog_28968	NA	F	dog_29018	dog_29026	NA	NA	NA	NA	AS ANCESTOR	NO
dog_28969	NA	F	dog_28984	dog_28926	NA	NA	NA	NA	AS ANCESTOR	NO
dog_28971	NA	F	dog_43549	dog_28951	NA	NA	NA	NA	AS ANCESTOR	NO
dog_28974	NA	F	NA	NA	NA	NA	NA	NA	AS ANCESTOR	NO
dog_28977	NA	M	dog_75834	dog_28951	NA	NA	NA	NA	AS ANCESTOR	NO
dog_28978	NA	M	NA	NA	NA	NA	NA	NA	AS ANCESTOR	NO
dog_28982	NA	F	dog_29008	dog_28934	NA	NA	NA	NA	AS ANCESTOR	NO
dog_28983	NA	F	dog_22480	dog_42811	NA	NA	NA	NA	AS ANCESTOR	NO
dog_28984	NA	M	dog_22466	dog_42811	NA	NA	NA	NA	AS ANCESTOR	NO
dog_28985	NA	M	dog_28984	dog_29054	NA	NA	NA	NA	AS ANCESTOR	NO
dog_28986	NA	F	dog_28993	dog_28987	NA	NA	NA	NA	AS ANCESTOR	NO
dog_28987	NA	F	dog_28955	dog_28925	NA	NA	NA	NA	AS ANCESTOR	NO
dog_569	NA	F	dog_565	dog_509	NA	NA	NA	NA	AS ANCESTOR	AS ANCESTOR
dog_28990	NA	F	dog_28984	dog_74713	NA	NA	NA	NA	AS ANCESTOR	NO
dog_28991	NA	F	dog_29008	dog_29007	NA	NA	NA	NA	AS ANCESTOR	NO
dog_28993	NA	M	dog_28883	dog_28966	NA	NA	NA	NA	AS ANCESTOR	NO
dog_28994	NA	F	dog_28984	dog_28894	NA	NA	NA	NA	AS ANCESTOR	NO
dog_28997	NA	F	dog_2872	dog_28926	NA	NA	NA	NA	AS ANCESTOR	NO
dog_29000	NA	F	dog_22480	dog_76884	NA	NA	NA	NA	AS ANCESTOR	NO
dog_29001	NA	F	dog_28880	dog_29000	NA	NA	NA	NA	AS ANCESTOR	NO
dog_29002	NA	F	dog_28896	dog_28949	NA	NA	NA	NA	AS ANCESTOR	NO
dog_29003	NA	F	dog_2869	dog_2868	NA	NA	NA	NA	AS ANCESTOR	NO
dog_29004	NA	M	dog_29008	dog_28894	NA	NA	NA	NA	AS ANCESTOR	NO
dog_29005	NA	F	dog_49577	dog_28938	NA	NA	NA	NA	AS ANCESTOR	NO
dog_29007	NA	F	dog_28916	dog_29001	NA	NA	NA	NA	AS ANCESTOR	NO
dog_29008	PBC221	M	dog_28953	dog_28925	NA	UK	Normal	NA	AS ANCESTOR	NO
dog_29009	NA	F	dog_1482	dog_2870	NA	NA	NA	NA	AS ANCESTOR	NO
dog_29017	NA	F	NA	NA	NA	NA	NA	NA	AS ANCESTOR	NO
dog_29018	NA	M	dog_29020	dog_28912	NA	NA	NA	NA	AS ANCESTOR	NO
dog_29020	NA	M	dog_2872	dog_28930	NA	NA	NA	NA	AS ANCESTOR	NO
dog_29021	NA	M	NA	NA	NA	NA	NA	NA	AS ANCESTOR	NO
dog_29023	NA	F	dog_29019	dog_28990	NA	NA	NA	NA	AS ANCESTOR	NO
dog_29024	NA	F	dog_28953	dog_28930	NA	NA	NA	NA	AS ANCESTOR	NO
dog_29025	NA	F	dog_22466	dog_29024	NA	NA	NA	NA	AS ANCESTOR	NO
dog_29026	NA	F	NA	NA	NA	NA	NA	NA	AS ANCESTOR	NO
dog_29029	NA	M	dog_1483	dog_29009	NA	NA	NA	NA	AS ANCESTOR	NO
dog_29030	NA	M	dog_5488	dog_28964	NA	NA	NA	NA	AS ANCESTOR	NO
dog_29032	NA	F	NA	NA	NA	NA	NA	NA	AS ANCESTOR	NO
dog_29033	NA	F	NA	NA	NA	NA	NA	NA	AS ANCESTOR	NO
dog_29034	NA	M	dog_22466	dog_29005	NA	NA	NA	NA	AS ANCESTOR	NO
dog_29035	NA	F	dog_28916	dog_28954	NA	NA	NA	NA	AS ANCESTOR	NO
dog_29038	NA	F	NA	NA	NA	NA	NA	NA	AS ANCESTOR	NO
dog_29039	NA	F	dog_5488	dog_29003	NA	NA	NA	NA	AS ANCESTOR	NO
dog_29040	NA	M	dog_29029	dog_29025	NA	NA	NA	NA	AS ANCESTOR	NO
dog_29043	NA	F	dog_2866	dog_29003	NA	NA	NA	NA	AS ANCESTOR	NO
dog_29048	NA	F	dog_28916	dog_28939	NA	NA	NA	NA	AS ANCESTOR	NO
dog_29053	NA	F	NA	NA	NA	NA	NA	NA	AS ANCESTOR	NO
dog_29054	NA	F	dog_29029	dog_29025	NA	NA	NA	NA	AS ANCESTOR	NO
dog_29055	NA	F	dog_29022	dog_28980	NA	NA	NA	NA	AS ANCESTOR	NO
dog_29057	NA	F	NA	NA	NA	NA	NA	NA	AS ANCESTOR	NO
dog_29058	NA	F	dog_7831	dog_9548	NA	NA	NA	NA	AS ANCESTOR	NO
dog_29062	NA	F	dog_81747	dog_22406	NA	NA	NA	NA	AS ANCESTOR	NO
dog_27613	NA	F	NA	NA	NA	NA	NA	NA	AS ANCESTOR	AS ANCESTOR
dog_29064	NA	M	NA	NA	NA	NA	NA	NA	AS ANCESTOR	NO
dog_29065	NA	M	NA	NA	NA	NA	NA	NA	AS ANCESTOR	NO
dog_29078	NA	F	dog_43886	dog_29069	NA	AUSTRALIA	Normal	Normal	AS ANCESTOR	NO
dog_29185	NA	M	NA	NA	NA	NA	NA	NA	AS ANCESTOR	NO
dog_29194	NA	F	NA	NA	NA	NA	NA	NA	AS ANCESTOR	NO
dog_29216	NA	F	dog_57920	dog_48968	NA	NA	NA	NA	AS ANCESTOR	NO
dog_29217	NA	F	NA	NA	NA	NA	NA	NA	AS ANCESTOR	NO
dog_29246	NA	F	NA	NA	NA	NA	NA	NA	AS ANCESTOR	NO
dog_27614	NA	F	dog_1026	dog_27613	NA	UK	NA	NA	AS ANCESTOR	AS ANCESTOR
dog_29252	NA	F	dog_4408	dog_8198	NA	NA	NA	NA	AS ANCESTOR	NO
dog_29255	NA	M	dog_48504	dog_5683	NA	NA	NA	NA	AS ANCESTOR	NO
dog_29257	NA	F	dog_29260	dog_29261	NA	NA	NA	NA	AS ANCESTOR	NO
dog_711	NA	F	dog_427	dog_652	NA	NA	NA	NA	AS ANCESTOR	AS ANCESTOR
dog_5	NA	M	NA	dog_652	NA	NA	NA	NA	AS ANCESTOR	AS ANCESTOR
dog_205	NA	M	NA	NA	NA	NA	NA	NA	AS ANCESTOR	AS ANCESTOR
dog_29261	NA	F	NA	NA	NA	NA	NA	NA	AS ANCESTOR	NO
dog_652	NA	F	dog_647	dog_603	NA	NA	NA	NA	AS ANCESTOR	AS ANCESTOR
dog_29266	NA	F	NA	NA	NA	NA	NA	NA	AS ANCESTOR	NO
dog_545	NA	M	dog_526	dog_525	NA	NA	NA	NA	AS ANCESTOR	AS ANCESTOR
dog_29283	NA	M	NA	NA	NA	NA	NA	NA	AS ANCESTOR	NO
dog_615	NA	F	dog_546	dog_421	NA	NA	NA	NA	AS ANCESTOR	AS ANCESTOR
dog_29293	NA	F	dog_5123	dog_48939	NA	NA	NA	NA	AS ANCESTOR	NO
dog_29294	NA	F	dog_12864	dog_5610	NA	NA	NA	NA	AS ANCESTOR	NO
dog_29329	NA	F	dog_12216	dog_48934	NA	NA	NA	NA	AS ANCESTOR	NO
dog_29359	NA	M	NA	NA	NA	NA	NA	NA	AS ANCESTOR	NO
dog_29360	NA	F	NA	NA	NA	NA	NA	NA	AS ANCESTOR	NO
dog_29361	NA	F	NA	NA	NA	NA	NA	NA	AS ANCESTOR	NO
dog_29372	NA	F	dog_50145	dog_2190	NA	NA	NA	NA	AS ANCESTOR	NO
dog_29375	NA	F	dog_26089	dog_54219	NA	NA	NA	NA	AS ANCESTOR	NO
dog_29385	NA	M	dog_63250	dog_58127	NA	NA	NA	NA	AS ANCESTOR	NO
dog_29391	NA	M	NA	NA	NA	NA	NA	NA	AS ANCESTOR	NO
dog_29392	NA	F	NA	NA	NA	NA	NA	NA	AS ANCESTOR	NO
dog_27627	NA	F	dog_1024	dog_27628	NA	NA	NA	NA	AS ANCESTOR	AS ANCESTOR
dog_27628	NA	F	NA	NA	NA	NA	NA	NA	AS ANCESTOR	AS ANCESTOR
dog_2554	NA	F	dog_2532	dog_2547	NA	NA	NA	NA	AS ANCESTOR	AS ANCESTOR
dog_27662	NA	M	dog_2314	dog_27690	NA	NA	NA	NA	AS ANCESTOR	AS ANCESTOR
dog_28060	NA	F	dog_2062	dog_28061	NA	UK	NA	NA	AS ANCESTOR	AS ANCESTOR
dog_29398	NA	M	NA	NA	NA	NA	NA	NA	AS ANCESTOR	NO
dog_28061	NA	F	dog_2071	dog_28063	NA	UK	NA	NA	AS ANCESTOR	AS ANCESTOR
dog_29400	NA	F	NA	NA	NA	NA	NA	NA	AS ANCESTOR	NO
dog_574	NA	M	dog_470	dog_8	NA	NA	NA	NA	AS ANCESTOR	AS ANCESTOR
dog_3347	NA	F	dog_1187	dog_3088	NA	NA	NA	NA	AS ANCESTOR	AS ANCESTOR
dog_29403	NA	F	dog_45602	dog_9651	NA	NA	NA	NA	AS ANCESTOR	NO
dog_28313	NA	F	dog_29559	dog_53912	NA	NA	NA	NA	AS ANCESTOR	AS ANCESTOR
dog_28314	NA	F	dog_11989	dog_28313	NA	NA	NA	NA	AS ANCESTOR	AS ANCESTOR
dog_29407	NA	F	dog_64914	dog_29399	NA	NA	NA	NA	AS ANCESTOR	NO
dog_29432	NA	F	NA	NA	NA	NA	NA	NA	AS ANCESTOR	NO
dog_29475	NA	F	dog_72604	dog_29480	NA	NEW ZEALAND	NA	NA	AS ANCESTOR	NO
dog_29476	NA	F	dog_73984	dog_29480	NA	NA	NA	NA	AS ANCESTOR	NO
dog_28315	NA	M	dog_78112	dog_28314	NA	NA	NA	NA	AS ANCESTOR	AS ANCESTOR
dog_29479	NA	M	dog_22319	dog_29217	NA	NA	NA	NA	AS ANCESTOR	NO
dog_1999	NA	F	dog_1997	dog_1996	NA	NA	NA	NA	AS ANCESTOR	AS ANCESTOR
dog_29510	NA	M	NA	NA	NA	NA	NA	NA	AS ANCESTOR	NO
dog_1587	NA	F	dog_1552	dog_1585	NA	NA	NA	NA	AS ANCESTOR	AS ANCESTOR
dog_29541	NA	M	dog_48533	dog_74381	NA	NA	NA	NA	AS ANCESTOR	NO
dog_8788	NA	M	dog_16472	dog_50783	NA	UK	Normal	NA	NO	NO
dog_29543	NA	M	NA	NA	NA	NA	NA	NA	AS ANCESTOR	NO
dog_28335	NA	F	dog_3233	dog_80925	NA	UK	Normal	Normal	AS ANCESTOR	AS ANCESTOR
dog_28351	NA	F	NA	NA	NA	NA	NA	NA	AS ANCESTOR	AS ANCESTOR
dog_29546	NA	M	NA	NA	NA	NA	NA	NA	AS ANCESTOR	NO
dog_844	NA	F	dog_745	dog_823	NA	NA	NA	NA	AS ANCESTOR	AS ANCESTOR
dog_8796	NA	F	NA	NA	NA	NA	NA	NA	NO	NO
dog_861	NA	M	dog_723	dog_823	NA	NA	NA	NA	AS ANCESTOR	AS ANCESTOR
dog_8804	NA	F	NA	NA	NA	NA	NA	NA	NO	NO
dog_29550	NA	M	dog_12007	dog_33265	NA	NA	NA	NA	AS ANCESTOR	NO
dog_29551	NA	M	NA	NA	NA	NA	NA	NA	AS ANCESTOR	NO
dog_8810	NA	F	dog_47236	dog_70603	NA	NA	NA	NA	NO	NO
dog_29553	NA	M	NA	NA	NA	NA	NA	NA	AS ANCESTOR	NO
dog_8812	NA	M	dog_8829	dog_8824	NA	NA	NA	NA	NO	NO
dog_8813	NA	M	dog_8812	dog_8831	NA	NA	NA	NA	NO	NO
dog_29554	NA	M	NA	NA	NA	NA	NA	NA	AS ANCESTOR	NO
dog_843	NA	M	dog_745	dog_823	NA	NA	NA	NA	AS ANCESTOR	AS ANCESTOR
dog_2717	NA	M	dog_723	dog_823	NA	NA	NA	NA	AS ANCESTOR	AS ANCESTOR
dog_1561	NA	F	dog_316	dog_124	NA	NA	NA	NA	AS ANCESTOR	AS ANCESTOR
dog_29561	NA	M	dog_71119	dog_59425	NA	NETHERLANDS	NA	NA	AS ANCESTOR	NO
dog_29562	NA	M	dog_71109	dog_50099	NA	NA	NA	NA	AS ANCESTOR	NO
dog_2740	NA	F	dog_1150	dog_1188	NA	NA	NA	NA	AS ANCESTOR	AS ANCESTOR
dog_28488	NA	F	NA	NA	NA	NA	NA	NA	AS ANCESTOR	AS ANCESTOR
dog_28534	NA	F	NA	NA	NA	NA	NA	NA	AS ANCESTOR	AS ANCESTOR
dog_29564	NA	M	NA	NA	NA	NA	NA	NA	AS ANCESTOR	NO
dog_29599	NA	F	dog_43034	dog_33267	NA	NA	NA	NA	AS ANCESTOR	NO
dog_28536	NA	F	NA	NA	NA	NA	NA	NA	AS ANCESTOR	AS ANCESTOR
dog_29710	NA	F	dog_56561	dog_56141	NA	NA	NA	NA	AS ANCESTOR	NO
dog_29712	NA	F	dog_29722	dog_29713	NA	NA	NA	NA	AS ANCESTOR	NO
dog_8828	NA	M	dog_8817	dog_8824	NA	NA	NA	NA	NO	NO
dog_29713	NA	F	NA	NA	NA	NA	NA	NA	AS ANCESTOR	NO
dog_177	NA	F	NA	NA	NA	NA	NA	NA	AS ANCESTOR	AS ANCESTOR
dog_8831	NA	F	NA	NA	NA	NA	NA	NA	NO	NO
dog_28542	NA	F	dog_2818	dog_54287	NA	NA	NA	NA	AS ANCESTOR	AS ANCESTOR
dog_8833	NA	F	NA	NA	NA	NA	NA	NA	NO	NO
dog_29717	NA	F	dog_3185	dog_1497	NA	NA	NA	NA	AS ANCESTOR	NO
dog_8835	NA	F	NA	NA	NA	NA	NA	NA	NO	NO
dog_28644	NA	F	dog_29259	dog_29258	NA	NA	NA	NA	AS ANCESTOR	AS ANCESTOR
dog_29721	NA	F	NA	NA	NA	NA	NA	NA	AS ANCESTOR	NO
dog_436	NA	F	dog_2869	dog_2868	NA	UK	NA	NA	AS ANCESTOR	AS ANCESTOR
dog_29724	NA	M	dog_3468	dog_29712	NA	NA	NA	NA	AS ANCESTOR	NO
dog_29725	NA	F	NA	NA	NA	NA	NA	NA	AS ANCESTOR	NO
dog_29726	NA	F	NA	NA	NA	NA	NA	NA	AS ANCESTOR	NO
dog_2688	NA	M	NA	NA	NA	NA	NA	NA	AS ANCESTOR	NO
dog_29728	NA	M	dog_22493	dog_29721	NA	NA	NA	NA	AS ANCESTOR	NO
dog_29732	NA	F	NA	NA	NA	NA	NA	NA	AS ANCESTOR	NO
dog_2868	NA	F	dog_2659	dog_2658	NA	NA	NA	NA	AS ANCESTOR	AS ANCESTOR
dog_29737	NA	F	dog_11988	dog_41567	NA	NA	NA	NA	AS ANCESTOR	NO
dog_29740	NA	F	dog_20849	dog_25107	NA	NA	NA	NA	AS ANCESTOR	NO
dog_29744	NA	F	dog_11357	dog_33291	NA	NA	NA	NA	AS ANCESTOR	NO
dog_29063	NA	M	dog_75567	dog_29061	NA	NA	NA	NA	AS ANCESTOR	AS ANCESTOR
dog_29249	NA	M	dog_72981	NA	NA	NA	NA	NA	AS ANCESTOR	AS ANCESTOR
dog_29748	NA	F	NA	NA	NA	NA	NA	NA	AS ANCESTOR	NO
dog_29749	NA	F	dog_18682	dog_29748	NA	NA	NA	NA	AS ANCESTOR	NO
dog_29258	NA	F	dog_29260	dog_29262	NA	NA	NA	NA	AS ANCESTOR	AS ANCESTOR
dog_29751	NA	F	dog_49060	dog_33278	NA	SWEDEN	NA	NA	AS ANCESTOR	NO
dog_29259	NA	M	dog_35746	dog_29262	NA	NA	NA	NA	AS ANCESTOR	AS ANCESTOR
dog_29773	NA	F	NA	NA	NA	NA	NA	NA	AS ANCESTOR	NO
dog_8883	NA	F	NA	NA	NA	NA	NA	NA	NO	NO
dog_29780	NA	M	NA	NA	NA	NA	NA	NA	AS ANCESTOR	NO
dog_29781	NA	F	dog_58866	dog_40288	NA	NA	NA	NA	AS ANCESTOR	NO
dog_29260	NA	M	NA	NA	NA	NA	NA	NA	AS ANCESTOR	AS ANCESTOR
dog_8894	NA	M	dog_64199	dog_8833	NA	NA	NA	NA	NO	NO
dog_29262	NA	F	NA	NA	NA	NA	NA	NA	AS ANCESTOR	AS ANCESTOR
dog_29805	NA	M	dog_12362	dog_29806	NA	NA	NA	NA	AS ANCESTOR	NO
dog_8898	NA	F	dog_2222	dog_74391	NA	NA	NA	NA	NO	NO
dog_29282	NA	M	NA	NA	NA	NA	NA	NA	AS ANCESTOR	AS ANCESTOR
dog_29807	NA	M	dog_5284	dog_67123	NA	NA	NA	NA	AS ANCESTOR	NO
dog_29812	NA	M	NA	NA	NA	NA	NA	NA	AS ANCESTOR	NO
dog_29814	NA	M	dog_47236	dog_11762	NA	NA	NA	NA	AS ANCESTOR	NO
dog_29815	NA	M	NA	NA	NA	NA	NA	NA	AS ANCESTOR	NO
dog_29816	NA	M	dog_10050	dog_11762	NA	NA	NA	NA	AS ANCESTOR	NO
dog_29817	NA	F	dog_10050	dog_11762	NA	NA	NA	NA	AS ANCESTOR	NO
dog_8932	NA	F	NA	NA	NA	NA	NA	NA	NO	NO
dog_29818	NA	M	dog_29814	dog_51236	NA	NA	NA	NA	AS ANCESTOR	NO
dog_29822	NA	M	dog_68307	dog_68306	NA	NA	NA	NA	AS ANCESTOR	NO
dog_29823	NA	M	dog_29822	dog_29824	NA	NA	NA	NA	AS ANCESTOR	NO
dog_8944	NA	NA	NA	NA	NA	JAPAN	Carrier	Normal	NO	NO
dog_29824	NA	F	dog_29825	dog_29826	NA	NA	NA	NA	AS ANCESTOR	NO
dog_29825	NA	M	NA	NA	NA	NA	NA	NA	AS ANCESTOR	NO
dog_29826	NA	F	NA	NA	NA	NA	NA	NA	AS ANCESTOR	NO
dog_29828	NA	F	NA	NA	NA	NA	NA	NA	AS ANCESTOR	NO
dog_29868	NA	F	dog_44727	dog_28242	NA	USA	Normal	NA	AS ANCESTOR	NO
dog_29871	NA	M	dog_42817	dog_72014	NA	NA	NA	NA	AS ANCESTOR	NO
dog_9006	NA	M	dog_56732	dog_57910	NA	NA	NA	NA	NO	NO
dog_1040	NA	M	dog_363	dog_47	NA	NA	NA	NA	AS ANCESTOR	AS ANCESTOR
dog_9017	NA	NA	NA	NA	NA	AUSTRALIA	NA	NA	NO	NO
dog_29393	NA	M	dog_64915	dog_29396	NA	NA	NA	NA	AS ANCESTOR	AS ANCESTOR
dog_29874	NA	M	dog_1128	dog_63355	NA	NA	NA	NA	AS ANCESTOR	NO
dog_29394	NA	F	NA	NA	NA	NA	NA	NA	AS ANCESTOR	AS ANCESTOR
dog_29947	NA	M	NA	NA	NA	NA	NA	NA	AS ANCESTOR	NO
dog_29395	NA	M	dog_9649	dog_29399	NA	NA	NA	NA	AS ANCESTOR	AS ANCESTOR
dog_9036	NA	F	dog_2519	dog_47447	NA	NA	NA	NA	NO	NO
dog_29949	NA	M	dog_34776	dog_29951	NA	NA	NA	NA	AS ANCESTOR	NO
dog_29396	NA	F	NA	NA	NA	NA	NA	NA	AS ANCESTOR	AS ANCESTOR
dog_29397	NA	F	dog_12685	dog_62287	NA	NA	NA	NA	AS ANCESTOR	AS ANCESTOR
dog_29952	NA	M	dog_34776	dog_29951	NA	NA	NA	NA	AS ANCESTOR	NO
dog_29981	NA	F	dog_67204	dog_28938	NA	NA	NA	NA	AS ANCESTOR	NO
dog_29983	NA	M	dog_48536	dog_51090	NA	NA	NA	NA	AS ANCESTOR	NO
dog_29399	NA	F	dog_80502	dog_29397	NA	NA	NA	NA	AS ANCESTOR	AS ANCESTOR
dog_30016	NA	F	dog_10736	dog_10738	NA	NA	NA	NA	AS ANCESTOR	NO
dog_29401	NA	F	NA	NA	NA	NA	NA	NA	AS ANCESTOR	AS ANCESTOR
dog_30032	NA	M	NA	NA	NA	NA	NA	NA	AS ANCESTOR	NO
dog_30034	NA	M	dog_2519	dog_7496	NA	NA	NA	NA	AS ANCESTOR	NO
dog_30035	NA	F	dog_68402	dog_11737	NA	NA	NA	NA	AS ANCESTOR	NO
dog_30075	NA	F	NA	NA	NA	NA	NA	NA	AS ANCESTOR	NO
dog_30086	NA	M	NA	NA	NA	NA	NA	NA	AS ANCESTOR	NO
dog_29402	NA	F	dog_9649	dog_29399	NA	NA	NA	NA	AS ANCESTOR	AS ANCESTOR
dog_30095	NA	M	NA	NA	NA	NA	NA	NA	AS ANCESTOR	NO
dog_29405	NA	M	NA	NA	NA	NA	NA	NA	AS ANCESTOR	AS ANCESTOR
dog_29406	NA	F	NA	NA	NA	NA	NA	NA	AS ANCESTOR	AS ANCESTOR
dog_29477	NA	M	dog_72604	dog_29480	NA	NA	NA	NA	AS ANCESTOR	AS ANCESTOR
dog_30228	NA	M	NA	NA	NA	NA	NA	NA	AS ANCESTOR	NO
dog_30230	NA	M	dog_11386	dog_49576	NA	NA	NA	NA	AS ANCESTOR	NO
dog_30234	NA	F	NA	NA	NA	NA	NA	NA	AS ANCESTOR	NO
dog_30243	NA	F	NA	NA	NA	NA	NA	NA	AS ANCESTOR	NO
dog_30245	NA	F	NA	NA	NA	NA	NA	NA	AS ANCESTOR	NO
dog_30356	NA	M	NA	NA	NA	NA	NA	NA	AS ANCESTOR	NO
dog_30365	NA	M	dog_80524	dog_30368	NA	NA	NA	NA	AS ANCESTOR	NO
dog_29481	NA	F	dog_28331	dog_20841	NA	NA	NA	NA	AS ANCESTOR	AS ANCESTOR
dog_30370	NA	F	NA	NA	NA	NA	NA	NA	AS ANCESTOR	NO
dog_30371	NA	F	dog_1483	dog_1580	NA	NA	NA	NA	AS ANCESTOR	NO
dog_30373	NA	F	dog_2067	dog_1580	NA	NA	NA	NA	AS ANCESTOR	NO
dog_29540	NA	M	dog_66404	dog_42434	NA	NA	NA	NA	AS ANCESTOR	AS ANCESTOR
dog_30409	NA	F	NA	NA	NA	NA	NA	NA	AS ANCESTOR	NO
dog_29544	NA	M	dog_29542	dog_59418	NA	NA	NA	NA	AS ANCESTOR	AS ANCESTOR
dog_30428	NA	F	dog_11611	dog_30429	NA	AUSTRALIA	Normal	Normal	AS ANCESTOR	NO
dog_30429	NA	F	dog_81408	dog_71698	NA	NA	NA	NA	AS ANCESTOR	NO
dog_30430	NA	F	dog_52123	dog_63382	NA	NA	NA	NA	AS ANCESTOR	NO
dog_30433	NA	F	dog_34632	dog_27493	NA	NA	NA	NA	AS ANCESTOR	NO
dog_30478	NA	F	NA	NA	NA	NA	NA	NA	AS ANCESTOR	NO
dog_30482	NA	F	dog_5979	dog_5141	NA	NA	NA	NA	AS ANCESTOR	NO
dog_29545	NA	M	dog_12857	dog_42770	NA	NA	NA	NA	AS ANCESTOR	AS ANCESTOR
dog_29548	NA	M	NA	NA	NA	NA	NA	NA	AS ANCESTOR	AS ANCESTOR
dog_302	NA	M	NA	NA	NA	NA	NA	NA	AS ANCESTOR	AS ANCESTOR
dog_30727	NA	F	dog_3233	dog_81186	NA	NA	NA	NA	AS ANCESTOR	NO
dog_30730	NA	F	dog_71952	dog_45890	NA	NA	NA	NA	AS ANCESTOR	NO
dog_30732	NA	M	NA	NA	NA	NA	NA	NA	AS ANCESTOR	NO
dog_30749	NA	F	dog_3609	dog_32014	NA	NA	NA	NA	AS ANCESTOR	NO
dog_30760	NA	F	NA	NA	NA	NA	NA	NA	AS ANCESTOR	NO
dog_3613	NA	M	dog_3611	dog_3610	NA	NA	NA	NA	AS ANCESTOR	NO
dog_3612	NA	F	dog_3609	dog_3608	NA	NA	NA	NA	AS ANCESTOR	NO
dog_30917	NA	M	NA	NA	NA	NA	NA	NA	AS ANCESTOR	NO
dog_31003	NA	F	dog_10050	dog_5576	NA	NA	NA	NA	AS ANCESTOR	NO
dog_31004	NA	M	NA	NA	NA	NA	NA	NA	AS ANCESTOR	NO
dog_31024	NA	F	NA	NA	NA	NA	NA	NA	AS ANCESTOR	NO
dog_31028	NA	M	dog_74178	dog_33146	NA	NA	NA	NA	AS ANCESTOR	NO
dog_31032	NA	F	dog_25843	dog_9033	NA	NA	NA	NA	AS ANCESTOR	NO
dog_462	NA	M	dog_300	dog_120	NA	NA	NA	NA	AS ANCESTOR	AS ANCESTOR
dog_31046	NA	F	NA	NA	NA	NA	NA	NA	AS ANCESTOR	NO
dog_29555	NA	M	dog_1458	dog_127	NA	NA	NA	NA	AS ANCESTOR	AS ANCESTOR
dog_31053	NA	M	NA	NA	NA	NA	NA	NA	AS ANCESTOR	NO
dog_31064	NA	F	dog_54446	dog_5556	NA	NA	NA	NA	AS ANCESTOR	NO
dog_31065	NA	F	dog_65861	dog_29294	NA	NA	NA	NA	AS ANCESTOR	NO
dog_31067	NA	F	dog_70794	dog_23344	NA	NA	NA	NA	AS ANCESTOR	NO
dog_29560	NA	M	NA	NA	NA	NA	NA	NA	AS ANCESTOR	AS ANCESTOR
dog_31093	NA	M	NA	NA	NA	NA	NA	NA	AS ANCESTOR	NO
dog_31094	NA	F	NA	NA	NA	NA	NA	NA	AS ANCESTOR	NO
dog_31110	NA	F	NA	NA	NA	NA	NA	NA	AS ANCESTOR	NO
dog_31123	NA	M	NA	NA	NA	NA	NA	NA	AS ANCESTOR	NO
dog_31144	NA	M	NA	NA	NA	NA	NA	NA	AS ANCESTOR	NO
dog_31289	NA	F	dog_63913	dog_54529	NA	NA	NA	NA	AS ANCESTOR	NO
dog_31307	NA	F	dog_29510	dog_12820	NA	NA	NA	NA	AS ANCESTOR	NO
dog_301	NA	M	NA	NA	NA	NA	NA	NA	AS ANCESTOR	AS ANCESTOR
dog_31317	NA	F	dog_80150	dog_28284	NA	NA	NA	NA	AS ANCESTOR	NO
dog_31318	NA	F	NA	NA	NA	NA	NA	NA	AS ANCESTOR	NO
dog_300	NA	M	NA	NA	NA	NA	NA	NA	AS ANCESTOR	AS ANCESTOR
dog_31321	NA	F	dog_65156	dog_50150	NA	NA	NA	NA	AS ANCESTOR	NO
dog_31361	NA	F	NA	NA	NA	NA	NA	NA	AS ANCESTOR	NO
dog_31377	NA	F	NA	NA	NA	NA	NA	NA	AS ANCESTOR	NO
dog_31379	NA	F	NA	NA	NA	NA	NA	NA	AS ANCESTOR	NO
dog_31381	NA	F	dog_68397	dog_31382	NA	NA	NA	NA	AS ANCESTOR	NO
dog_31382	NA	F	dog_71121	dog_34011	NA	NA	NA	NA	AS ANCESTOR	NO
dog_2032	NA	M	dog_2029	dog_2028	NA	NA	NA	NA	AS ANCESTOR	AS ANCESTOR
dog_29612	NA	M	dog_48433	dog_36250	NA	NA	NA	NA	AS ANCESTOR	AS ANCESTOR
dog_31452	NA	F	NA	NA	NA	NA	NA	NA	AS ANCESTOR	NO
dog_31462	NA	M	NA	NA	NA	NA	NA	NA	AS ANCESTOR	NO
dog_31501	NA	F	dog_31506	dog_20793	NA	NA	NA	NA	AS ANCESTOR	NO
dog_29714	NA	F	dog_56561	dog_2038	NA	NA	NA	NA	AS ANCESTOR	AS ANCESTOR
dog_29716	NA	F	dog_1176	dog_29709	NA	NA	NA	NA	AS ANCESTOR	AS ANCESTOR
dog_29720	NA	F	dog_22494	dog_29719	NA	NA	NA	NA	AS ANCESTOR	AS ANCESTOR
dog_31507	NA	M	dog_66387	dog_31501	NA	NA	NA	NA	AS ANCESTOR	NO
dog_31508	NA	M	dog_66387	dog_31501	NA	NA	NA	NA	AS ANCESTOR	NO
dog_29722	NA	M	dog_3467	dog_29714	NA	NA	NA	NA	AS ANCESTOR	AS ANCESTOR
dog_29735	NA	F	dog_12861	dog_72199	NA	NA	NA	NA	AS ANCESTOR	AS ANCESTOR
dog_31539	NA	F	dog_40960	dog_41615	NA	GERMANY	NA	NA	AS ANCESTOR	NO
dog_31541	NA	F	NA	NA	NA	NA	NA	NA	AS ANCESTOR	NO
dog_281	NA	F	NA	NA	NA	NA	NA	NA	AS ANCESTOR	AS ANCESTOR
dog_280	NA	F	NA	NA	NA	NA	NA	NA	AS ANCESTOR	AS ANCESTOR
dog_31676	NA	F	NA	NA	NA	NA	NA	NA	AS ANCESTOR	NO
dog_31780	NA	M	dog_22479	dog_42369	NA	NA	NA	NA	AS ANCESTOR	NO
dog_3096	NA	F	dog_2673	dog_2701	NA	NA	NA	NA	AS ANCESTOR	AS ANCESTOR
dog_31784	NA	F	dog_42955	dog_11855	NA	NA	NA	NA	AS ANCESTOR	NO
dog_31787	NA	F	NA	NA	NA	NA	NA	NA	AS ANCESTOR	NO
dog_31789	NA	F	dog_24263	dog_8931	NA	NA	NA	NA	AS ANCESTOR	NO
dog_31790	NA	M	dog_81848	dog_57002	NA	NA	NA	NA	AS ANCESTOR	NO
dog_31793	NA	M	NA	NA	NA	NA	NA	NA	AS ANCESTOR	NO
dog_31797	NA	F	NA	NA	NA	NA	NA	NA	AS ANCESTOR	NO
dog_1114	NA	F	dog_1102	dog_705	NA	NA	NA	NA	AS ANCESTOR	AS ANCESTOR
dog_31808	NA	F	NA	NA	NA	NA	NA	NA	AS ANCESTOR	NO
dog_31809	NA	M	NA	NA	NA	NA	NA	NA	AS ANCESTOR	NO
dog_31810	NA	M	dog_31832	dog_9306	NA	NA	NA	NA	AS ANCESTOR	NO
dog_31817	NA	M	dog_10050	dog_33535	NA	NA	NA	NA	AS ANCESTOR	NO
dog_31818	NA	F	dog_10050	dog_33535	NA	NA	NA	NA	AS ANCESTOR	NO
dog_31819	NA	F	dog_10050	dog_33535	NA	NA	NA	NA	AS ANCESTOR	NO
dog_31820	NA	M	dog_10050	dog_33535	NA	NA	NA	NA	AS ANCESTOR	NO
[truncated: 81,998 more rows]
