# Supplementary material for: Evaluation of genetic diversity and management of disease in Border Collie dogs
Source: Sci Rep. 2021 Mar 18;11:6243. doi: 10.1038/s41598-021-85262-x (PMC7973533; doi:10.1038/s41598-021-85262-x)
Supplement: Supplementary file 3 — Supplementary Information 3. [file 41598_2021_85262_MOESM3_ESM.xlsx]

## Sheet: Sheet1
Supplementary Data S2. Summary of runs of homozygosity at relationship cut-offs of 0.3 and 0.45, compared to no cut-off used.
All dogs (255 dogs)
Length (Mb)	Average proportion of genome in a run (%)	Average number of runs per dog	Average number of SNPs per run	FROH	Total number of runs
>1	20.7926	135.075	241.543	0.0371564	34444
>2	17.0903	77.3686	347.877	0.0305051	19729
>4	11.5372	34.3882	530.118	0.020609	8769
>8	5.53148	10.4588	843.248	0.00981658	2667
Rel 0.45 (211 dogs)
Length (Mb)	Average proportion of genome in a run (%)	Average number of runs per dog	Average number of SNPs per run	FROH	Total number of runs
>1	20.6728	134.299	241.461	0.0371102	28337
>2	16.9961	77.0095	347.328	0.0304907	16249
>4	11.4635	34.1896	529.445	0.0205831	7214
>8	5.48565	10.4076	840.357	0.00979329	2196
Rel 0.3 (177 dogs)
Length (Mb)	Average proportion of genome in a run (%)	Average number of runs per dog	Average number of SNPs per run	FROH	Total number of runs
>1	20.7162	134.452	241.73	0.0366677	23798
>2	17.0374	77.0791	347.949	0.0301562	13643
>4	11.5057	34.2147	531.528	0.0203651	6056
>8	5.52391	10.4011	846.556	0.00977732	1841
