# Supplementary material for: Evaluation of genetic diversity and management of disease in Border Collie dogs
Source: Sci Rep. 2021 Mar 18;11:6243. doi: 10.1038/s41598-021-85262-x (PMC7973533; doi:10.1038/s41598-021-85262-x)
Supplement: Supplementary file 4 — Supplementary Information 4. [file 41598_2021_85262_MOESM4_ESM.xlsx]

## Sheet: Supplementary Data S3 TNS MLMA 
Supplementary Data S3. Mixed linear model analysis output for TNS
Chr	SNP	bp	A1	A2	Freq	b	se	p
1	1.2512	251205	G	C	0.17233	0.0839741	0.059722	0.159699
1	1.26652	266523	C	A	0.225728	0.0297716	0.0546749	0.586083
1	1.27349	273487	A	G	0.0339806	-0.168519	0.105526	0.110277
1	1.34821	348210	G	A	0.179612	0.0904601	0.0592633	0.126908
1	1.36362	363618	G	A	0.194175	0.0802217	0.058821	0.172622
1	1.41257	412573	A	C	0.0315534	-0.170899	0.110175	0.120864
1	1.42004	420036	G	A	0.194175	0.0863889	0.0599484	0.149569
1	1.51128	511277	A	G	0.184466	0.069429	0.0597314	0.245092
1	1.53554	535538	C	G	0.177184	0.0949467	0.0600112	0.113615
1	1.57353	573533	A	C	0.126214	0.115446	0.0659042	0.0798215
1	1.60257	602567	A	G	0.0315534	-0.170899	0.110175	0.120864
1	1.63971	639707	T	A	0.026699	-0.149542	0.115881	0.196885
1	1.65037	650365	G	A	0.026699	-0.149542	0.115881	0.196885
1	1.67553	675531	G	A	0.026699	-0.149542	0.115881	0.196885
1	1.69194	691938	G	A	0.026699	-0.149542	0.115881	0.196885
1	1.70027	700273	A	C	0.0242718	-0.141803	0.119706	0.236178
1	1.71437	714375	A	C	0.026699	-0.149542	0.115881	0.196885
1	1.71791	717913	G	A	0.160194	0.0330123	0.0605211	0.585431
1	1.7429	742901	G	A	0.199029	-0.0127345	0.0575854	0.824983
1	1.75338	753378	A	G	0.177184	0.0678992	0.0593263	0.252415
1	1.7904	790404	G	A	0.177184	0.0678992	0.0593263	0.252415
1	1.80236	802359	C	G	0.179612	0.0645053	0.0594725	0.278089
1	1.82255	822555	G	A	0.179612	0.0641431	0.0590096	0.277039
1	1.84055	840555	A	G	0.17233	0.0384951	0.0598072	0.5198
1	1.86081	860805	A	G	0.199029	-0.0127345	0.0575854	0.824983
1	1.86718	867177	G	A	0.184466	0.0652153	0.0591402	0.270148
1	1.87417	874172	A	G	0.169903	0.0834208	0.0599024	0.163737
1	1.88912	889117	G	A	0.174757	0.0778586	0.0602019	0.195911
1	1.89564	895636	A	C	0.201456	0.00452263	0.0569057	0.936654
1	1.89695	896951	A	G	0.169903	0.0834208	0.0599024	0.163737
1	1.91236	912356	G	A	0.17233	0.0811689	0.0598199	0.174816
1	1.92116	921159	A	G	0.167476	0.0647121	0.0599407	0.28032
1	1.94445	944452	A	G	0.199029	-0.0127345	0.0575854	0.824983
1	1.96328	963279	A	C	0.162621	0.099945	0.0610695	0.101719
1	1.96815	968152	G	A	0.17233	0.0824697	0.0603489	0.171767
1	1.97716	977159	A	G	0.0242718	-0.141803	0.119706	0.236178
1	1.99757	997568	G	A	0.160194	0.109578	0.0625145	0.0796294
1	1.1001	1001017	A	G	0.145631	0.115646	0.0623406	0.0635855
1	1.1012	1012024	A	G	0.371359	-0.0886176	0.0487122	0.0688797
1	1.10267	1026665	G	A	0.160194	0.109578	0.0625145	0.0796294
1	1.10275	1027507	C	A	0.160194	0.109578	0.0625145	0.0796294
1	1.10276	1027604	G	A	0.167476	0.0920968	0.0618402	0.136416
1	1.1031	1030993	G	A	0.160194	0.109578	0.0625145	0.0796294
1	1.10361	1036086	G	A	0.160194	0.109578	0.0625145	0.0796294
1	1.10486	1048637	G	A	0.160194	0.109578	0.0625145	0.0796294
1	1.10497	1049666	C	A	0.160194	0.109578	0.0625145	0.0796294
1	1.10629	1062891	G	A	0.257282	0.0473834	0.0491274	0.334795
1	1.10742	1074156	A	G	0.160194	0.109578	0.0625145	0.0796294
1	1.10843	1084288	A	G	0.373786	-0.0745812	0.0481947	0.121743
1	1.11011	1101117	A	G	0.371359	-0.0886176	0.0487122	0.0688797
1	1.11109	1110911	G	A	0.371359	-0.0886176	0.0487122	0.0688797
1	1.11131	1113115	A	G	0.0242718	-0.141803	0.119706	0.236178
1	1.1121	1120968	G	A	0.487864	-0.00490463	0.0455407	0.914236
1	1.11323	1132340	A	G	0.371359	-0.073675	0.0483282	0.127391
1	1.11367	1136684	A	G	0.368932	-0.0879029	0.0488866	0.0721613
1	1.11647	1164707	G	A	0.368932	-0.0848779	0.0484852	0.0800157
1	1.11784	1178399	A	G	0.373786	-0.0692018	0.0485617	0.154149
1	1.12148	1214774	G	A	0.385922	-0.0919193	0.048508	0.0581016
1	1.12336	1233565	C	A	0.368932	-0.0848779	0.0484852	0.0800157
1	1.12518	1251817	G	A	0.145631	0.115646	0.0623406	0.0635855
1	1.12665	1266515	A	G	0.145631	0.115646	0.0623406	0.0635855
1	1.13124	1312356	A	G	0.368932	-0.0848779	0.0484852	0.0800157
1	1.13171	1317124	A	G	0.0485437	-0.136901	0.0939762	0.145183
1	1.13261	1326088	G	A	0.368932	-0.0848779	0.0484852	0.0800157
1	1.13848	1384838	C	G	0.38835	-0.0769333	0.0483361	0.111467
1	1.14004	1400426	A	G	0.38835	-0.0769333	0.0483361	0.111467
1	1.14041	1404132	C	A	0.121359	-0.0549944	0.0616314	0.372226
1	1.14139	1413914	A	G	0.385922	-0.0805685	0.0482984	0.0952878
1	1.14211	1421066	A	G	0.135922	0.113968	0.0658973	0.083723
1	1.14304	1430423	G	A	0.38835	-0.0769333	0.0483361	0.111467
1	1.14606	1460648	G	A	0.376214	-0.0634633	0.0476719	0.183106
1	1.14728	1472808	A	G	0.148058	-0.0640025	0.0590639	0.278535
1	1.14872	1487200	G	A	0.376214	-0.0634633	0.0476719	0.183106
1	1.14993	1499313	A	G	0.376214	-0.0634633	0.0476719	0.183106
1	1.15095	1509473	A	T	0.0242718	-0.141803	0.119706	0.236178
1	1.15315	1531511	G	A	0.373786	-0.0514737	0.0475288	0.278808
1	1.15446	1544590	A	G	0.288835	-0.0598072	0.0495632	0.227554
1	1.15562	1556177	C	A	0.492718	-0.00163791	0.0443538	0.970542
1	1.15625	1562482	A	G	0.376214	-0.0634633	0.0476719	0.183106
1	1.15782	1578245	G	A	0.145631	-0.045833	0.0592259	0.439009
1	1.15833	1583329	A	G	0.199029	-0.0127345	0.0575854	0.824983
1	1.15946	1594588	A	C	0.179612	-0.0717092	0.057237	0.210262
1	1.16016	1601615	A	G	0.135922	0.113968	0.0658973	0.083723
1	1.16086	1608626	C	G	0.179612	-0.0717092	0.057237	0.210262
1	1.16333	1633259	A	G	0.0582524	-0.0809058	0.0923454	0.380964
1	1.16433	1643262	G	A	0.186893	-0.0624841	0.0558201	0.262976
1	1.17006	1700583	A	G	0.169903	-0.0569954	0.0577979	0.324077
1	1.17224	1722438	G	A	0.378641	-0.0591104	0.0479315	0.217491
1	1.17285	1728485	A	G	0.383495	-0.0634079	0.0486631	0.192576
1	1.1737	1736981	A	G	0.0242718	-0.141803	0.119706	0.236178
1	1.17523	1752349	A	G	0.216019	-0.0381752	0.0570586	0.503462
1	1.176	1759968	A	G	0.385922	-0.0670272	0.0489126	0.170579
1	1.17799	1779875	A	G	0.378641	-0.0647002	0.0486197	0.183274
1	1.17853	1785323	G	A	0.385922	-0.0601753	0.0481284	0.211187
1	1.1787	1786997	A	G	0.351942	-0.0513063	0.0501162	0.305955
1	1.17962	1796182	A	G	0.378641	-0.0647002	0.0486197	0.183274
1	1.18109	1810947	G	A	0.257282	0.0285749	0.0544314	0.599603
1	1.1819	1819020	G	A	0.13835	0.0884636	0.064741	0.171806
1	1.18388	1838805	A	G	0.25	0.041061	0.0549452	0.454878
1	1.18739	1873919	G	A	0.337379	0.0234157	0.0483366	0.62808
1	1.18961	1896142	G	A	0.259709	0.0241611	0.0536175	0.652263
1	1.19166	1916583	A	G	0.42233	0.0107368	0.0479101	0.822677
1	1.19271	1927088	A	G	0.0242718	-0.141803	0.119706	0.236178
1	1.1936	1935981	A	G	0.0242718	-0.141803	0.119706	0.236178
1	1.19684	1968378	T	A	0.0242718	-0.141803	0.119706	0.236178
1	1.20159	2015901	A	T	0.0242718	-0.141803	0.119706	0.236178
1	1.2022	2021998	A	G	0.162621	0.0711231	0.0622936	0.253562
1	1.20481	2048128	A	T	0.169903	0.0546327	0.0616548	0.37556
1	1.20781	2078104	A	C	0.148058	0.0924745	0.0635045	0.145341
1	1.20922	2092214	A	G	0.150485	0.0825287	0.0628102	0.188867
1	1.21021	2102141	C	A	0.157767	0.0709191	0.0622263	0.254412
1	1.21643	2164283	A	G	0.0242718	-0.141803	0.119706	0.236178
1	1.21752	2175231	A	G	0.485437	-0.0748478	0.0471861	0.112689
1	1.21914	2191437	G	A	0.487864	-0.0784209	0.0476855	0.100064
1	1.21958	2195827	G	A	0.487864	-0.0784209	0.0476855	0.100064
1	1.22463	2246338	G	A	0.487864	-0.0784209	0.0476855	0.100064
1	1.22595	2259490	G	A	0.487864	-0.0784209	0.0476855	0.100064
1	1.22776	2277640	G	A	0.490291	-0.0658113	0.0474333	0.165305
1	1.22894	2289441	G	A	0.453883	-0.0444276	0.047412	0.34873
1	1.23016	2301633	A	G	0.487864	-0.0784209	0.0476855	0.100064
1	1.23217	2321694	A	G	0.0242718	-0.141803	0.119706	0.236178
1	1.23283	2328280	C	A	0.291262	-0.0813257	0.0488609	0.0960258
1	1.23349	2334911	A	G	0.0242718	-0.141803	0.119706	0.236178
1	1.23473	2347264	A	C	0.291262	-0.0813257	0.0488609	0.0960258
1	1.2362	2362016	A	C	0.291262	-0.0813257	0.0488609	0.0960258
1	1.23764	2376435	G	A	0.291262	-0.0813257	0.0488609	0.0960258
1	1.23834	2383448	A	G	0.291262	-0.0813257	0.0488609	0.0960258
1	1.23919	2391860	A	G	0.026699	-0.143887	0.117041	0.218934
1	1.24072	2407180	C	A	0.502427	-0.00408913	0.045435	0.928288
1	1.2414	2414014	A	G	0.504854	-0.00617141	0.0455369	0.892196
1	1.24267	2426690	G	A	0.152913	-0.0578302	0.0578622	0.317578
1	1.25012	2501183	G	A	0.504854	-0.00826057	0.0454887	0.8559
1	1.2508	2507972	A	G	0.390777	0.0092206	0.0494963	0.852218
1	1.2524	2524034	A	T	0.152913	-0.0578302	0.0578622	0.317578
1	1.25504	2550379	A	G	0.349515	0.0320888	0.0468399	0.493297
1	1.25801	2580059	A	G	0.0242718	-0.141803	0.119706	0.236178
1	1.26094	2609390	A	G	0.0242718	-0.141803	0.119706	0.236178
1	1.26154	2615407	A	G	0.128641	-0.0687945	0.0606783	0.256896
1	1.26351	2635098	G	A	0.0242718	-0.141803	0.119706	0.236178
1	1.26732	2673228	G	C	0.026699	-0.143887	0.117041	0.218934
1	1.26925	2692523	A	G	0.0315534	-0.0924036	0.107068	0.388119
1	1.27941	2794145	G	A	0.347087	0.0347442	0.0470723	0.460452
1	1.2815	2815013	G	A	0.487864	-0.0197483	0.0459325	0.667239
1	1.28522	2852240	A	C	0.0242718	-0.141803	0.119706	0.236178
1	1.28979	2897852	A	G	0.026699	-0.143887	0.117041	0.218934
1	1.29317	2931689	A	G	0.0242718	-0.141803	0.119706	0.236178
1	1.29482	2948208	G	C	0.349515	0.0326736	0.046899	0.486003
1	1.30416	3041620	A	G	0.349515	0.0326736	0.046899	0.486003
1	1.30922	3092166	A	G	0.0242718	-0.141803	0.119706	0.236178
1	1.31111	3111137	A	C	0.349515	0.0326736	0.046899	0.486003
1	1.31273	3127281	A	G	0.349515	0.0326736	0.046899	0.486003
1	1.31483	3148292	C	A	0.123786	-0.0246008	0.0643336	0.70217
1	1.3162	3162017	T	A	0.0995146	-0.03292	0.0668986	0.622657
1	1.32004	3200422	G	A	0.373786	0.034888	0.047095	0.458814
1	1.3244	3243958	A	G	0.34466	0.0356447	0.0467797	0.446079
1	1.3274	3274017	A	C	0.51699	-0.00613658	0.0457829	0.893374
1	1.33088	3308831	A	G	0.385922	0.0399207	0.0467693	0.393345
1	1.33747	3374684	A	C	0.303398	-0.018276	0.051041	0.720295
1	1.33807	3380658	G	A	0.0242718	-0.116219	0.118712	0.327582
1	1.34196	3419580	G	A	0.415049	8.68532e-05	0.0486419	0.998575
1	1.34282	3428195	C	A	0.0242718	-0.116219	0.118712	0.327582
1	1.34703	3470332	A	G	0.145631	0.0815426	0.0628618	0.194572
1	1.34808	3480810	A	G	0.276699	-0.015112	0.0505023	0.764762
1	1.34845	3484482	A	G	0.381068	0.0221617	0.0507902	0.662591
1	1.35204	3520373	G	A	0.400485	-0.00930192	0.0483482	0.847433
1	1.35982	3598185	A	G	0.225728	-0.0254312	0.0545389	0.641004
1	1.36399	3639893	A	C	0.225728	-0.0254312	0.0545389	0.641004
1	1.36673	3667307	A	C	0.0218447	-0.111961	0.123205	0.363488
1	1.36972	3697160	A	C	0.0364078	-0.0120685	0.116053	0.917176
1	1.37242	3724186	A	T	0.0315534	0.0946078	0.161563	0.55816
1	1.37606	3760558	A	C	0.0364078	-0.0120685	0.116053	0.917176
1	1.37787	3778681	G	C	0.436893	-0.057931	0.0465488	0.213308
1	1.37966	3796640	A	G	0.434466	-0.0618248	0.0465453	0.184088
1	1.3828	3828021	A	G	0.296117	-0.016283	0.051208	0.750501
1	1.38426	3842554	A	G	0.0339806	-0.00398261	0.117544	0.972971
1	1.38752	3875185	T	A	0.468447	-0.057548	0.0472435	0.22318
1	1.38901	3890148	C	A	0.228155	-0.0262391	0.0541822	0.62819
1	1.39467	3946665	A	T	0.160194	0.0398529	0.0575944	0.488964
1	1.39627	3962719	A	G	0.162621	-0.0196739	0.0586157	0.73714
1	1.39645	3964544	T	A	0.228155	0.00335777	0.052262	0.948772
1	1.39675	3967481	G	A	0.160194	0.0398529	0.0575944	0.488964
1	1.3989	3989037	A	G	0.162621	0.0363949	0.0576983	0.528184
1	1.39903	3990312	A	G	0.160194	0.0398529	0.0575944	0.488964
1	1.40103	4010307	A	G	0.160194	0.0398529	0.0575944	0.488964
1	1.40215	4021484	C	A	0.160194	0.0398529	0.0575944	0.488964
1	1.40329	4032891	C	A	0.157767	0.0295508	0.0582085	0.611683
1	1.40446	4044567	G	A	0.160194	0.0398529	0.0575944	0.488964
1	1.40511	4051150	G	A	0.160194	0.0398529	0.0575944	0.488964
1	1.40616	4061598	G	A	0.160194	0.0398529	0.0575944	0.488964
1	1.40792	4079240	A	G	0.165049	0.052276	0.0570742	0.359704
1	1.40903	4090327	G	C	0.160194	0.0398529	0.0575944	0.488964
1	1.40996	4099583	G	A	0.157767	0.0225246	0.0576494	0.696007
1	1.41207	4120708	A	G	0.160194	0.0398529	0.0575944	0.488964
1	1.41342	4134195	A	G	0.15534	0.0501418	0.0580141	0.387421
1	1.41418	4141836	A	C	0.228155	-0.0262391	0.0541822	0.62819
1	1.41571	4157111	A	G	0.475728	-0.0659595	0.0471086	0.161466
1	1.41724	4172445	A	G	0.410194	-0.0270211	0.0479676	0.573217
1	1.41748	4174806	A	G	0.412621	-0.0300726	0.048126	0.532055
1	1.42271	4227095	G	C	0.364078	-0.0335516	0.0468275	0.473686
1	1.42277	4227658	G	A	0.13835	-0.0306539	0.0673846	0.649175
1	1.42454	4245417	A	G	0.038835	0.164448	0.146498	0.261636
1	1.42642	4264222	A	G	0.101942	-0.0457557	0.0706127	0.516997
1	1.42721	4272138	A	G	0.126214	-0.0458266	0.0689933	0.506551
1	1.42836	4283592	G	A	0.123786	-0.0612181	0.0694331	0.377948
1	1.43204	4320363	A	C	0.0631068	-0.103163	0.0891336	0.24711
1	1.43469	4346943	A	G	0.475728	-0.0502276	0.0457209	0.271955
1	1.43614	4361401	T	A	0.0291262	0.198732	0.15764	0.207426
1	1.43716	4371564	A	G	0.0339806	0.122911	0.137317	0.370741
1	1.43901	4390106	G	A	0.230583	-0.0288772	0.0539178	0.59225
1	1.44015	4401517	A	G	0.0291262	0.198732	0.15764	0.207426
1	1.44108	4410755	A	G	0.230583	-0.0288772	0.0539178	0.59225
1	1.44192	4419221	G	A	0.123786	0.0848221	0.0665996	0.2028
1	1.44197	4419714	G	A	0.123786	0.0848221	0.0665996	0.2028
1	1.44207	4420677	A	C	0.128641	0.0908223	0.0655492	0.165881
1	1.44261	4426123	A	G	0.123786	0.0848221	0.0665996	0.2028
1	1.445	4450046	T	A	0.123786	0.0848221	0.0665996	0.2028
1	1.44594	4459378	A	G	0.121359	0.0616808	0.0666465	0.35471
1	1.447	4469990	A	C	0.123786	0.0848221	0.0665996	0.2028
1	1.44752	4475164	G	A	0.123786	0.0848221	0.0665996	0.2028
1	1.44855	4485474	A	G	0.123786	0.0848221	0.0665996	0.2028
1	1.44994	4499421	G	A	0.135922	0.0782617	0.0664302	0.238755
1	1.4523	4523008	A	G	0.133495	0.0823035	0.0661852	0.213671
1	1.45601	4560104	A	T	0.228155	-0.0280772	0.0542358	0.604676
1	1.45753	4575316	G	A	0.133495	0.0823035	0.0661852	0.213671
1	1.45909	4590874	A	G	0.196602	0.0199146	0.0585776	0.733879
1	1.46008	4600818	C	A	0.135922	0.0782617	0.0664302	0.238755
1	1.4606	4606010	G	A	0.196602	0.0199146	0.0585776	0.733879
1	1.46282	4628170	G	A	0.18932	-0.00613881	0.0584776	0.916394
1	1.46352	4635214	G	A	0.211165	0.0364619	0.055375	0.510247
1	1.46629	4662909	A	G	0.133495	0.0823035	0.0661852	0.213671
1	1.46713	4671291	G	A	0.109223	0.0715432	0.0686768	0.297533
1	1.46806	4680550	C	A	0.218447	0.0667388	0.0560105	0.233441
1	1.47008	4700786	A	G	0.196602	0.0199146	0.0585776	0.733879
1	1.47117	4711650	A	G	0.196602	0.0199146	0.0585776	0.733879
1	1.47251	4725113	A	C	0.196602	0.0199146	0.0585776	0.733879
1	1.47268	4726836	A	G	0.208738	0.0551891	0.0582511	0.343418
1	1.47483	4748284	A	G	0.196602	0.0199146	0.0585776	0.733879
1	1.47574	4757417	A	G	0.196602	0.0199146	0.0585776	0.733879
1	1.47644	4764376	A	G	0.196602	0.0199146	0.0585776	0.733879
1	1.48094	4809432	A	G	0.196602	0.0199146	0.0585776	0.733879
1	1.48206	4820578	A	C	0.230583	-0.0288772	0.0539178	0.59225
1	1.48364	4836401	A	G	0.196602	0.0199146	0.0585776	0.733879
1	1.48789	4878941	A	G	0.126214	0.0796596	0.0662892	0.22948
1	1.4887	4886951	A	T	0.126214	0.0796596	0.0662892	0.22948
1	1.48931	4893108	G	A	0.126214	0.0796596	0.0662892	0.22948
1	1.4901	4901016	A	G	0.126214	0.0796596	0.0662892	0.22948
1	1.49119	4911941	G	A	0.364078	0.0196091	0.0470568	0.67689
1	1.49137	4913657	A	T	0.131068	0.0592474	0.065589	0.36636
1	1.49149	4914914	G	A	0.126214	0.0796596	0.0662892	0.22948
1	1.4915	4915001	G	A	0.131068	0.0592474	0.065589	0.36636
1	1.4929	4928973	G	A	0.126214	0.0796596	0.0662892	0.22948
1	1.49312	4931180	A	G	0.356796	0.0165342	0.047107	0.725593
1	1.49423	4942312	A	G	0.351942	0.022857	0.0468119	0.625357
1	1.49519	4951927	A	G	0.351942	0.022857	0.0468119	0.625357
1	1.49573	4957252	G	A	0.123786	0.0860238	0.0666442	0.196775
1	1.4974	4973985	A	G	0.123786	0.0860238	0.0666442	0.196775
1	1.49749	4974870	A	G	0.140777	-0.00193516	0.0623047	0.975222
1	1.49793	4979308	A	C	0.123786	0.0860238	0.0666442	0.196775
1	1.49852	4985187	G	C	0.351942	0.0051048	0.0471422	0.913769
1	1.49857	4985698	G	A	0.349515	0.023775	0.0468785	0.612041
1	1.50061	5006108	G	A	0.237864	-0.0638956	0.0535571	0.232855
1	1.50139	5013851	A	C	0.356796	-0.00234841	0.047492	0.960562
1	1.50161	5016106	A	G	0.228155	-0.0113066	0.0546533	0.836105
1	1.50267	5026727	A	G	0.356796	-0.00234841	0.047492	0.960562
1	1.5029	5029025	A	G	0.150485	-0.000923093	0.0587509	0.987464
1	1.50303	5030287	G	A	0.419903	0.0190532	0.0473198	0.687208
1	1.50329	5032877	A	G	0.417476	0.0214177	0.0472558	0.650384
1	1.50441	5044074	G	A	0.356796	-0.00234841	0.047492	0.960562
1	1.50592	5059152	A	C	0.417476	0.0214177	0.0472558	0.650384
1	1.50666	5066599	G	A	0.225728	-0.0254312	0.0545389	0.641004
1	1.50738	5073833	A	C	0.228155	-0.0262391	0.0541822	0.62819
1	1.5092	5091966	A	G	0.225728	-0.0254312	0.0545389	0.641004
1	1.50947	5094664	A	G	0.225728	-0.0254312	0.0545389	0.641004
1	1.51097	5109742	A	G	0.225728	-0.0254312	0.0545389	0.641004
1	1.51227	5122651	A	G	0.378641	0.0244221	0.0503152	0.627404
1	1.51288	5128753	G	A	0.237864	-0.0406311	0.0547534	0.458043
1	1.51567	5156662	A	G	0.237864	-0.0406311	0.0547534	0.458043
1	1.51599	5159885	A	G	0.237864	-0.0406311	0.0547534	0.458043
1	1.51968	5196785	A	G	0.0315534	-0.159192	0.105845	0.132579
1	1.51988	5198813	C	A	0.0315534	-0.159192	0.105845	0.132579
1	1.52111	5211086	G	A	0.0315534	-0.159192	0.105845	0.132579
1	1.52444	5244422	A	G	0.0339806	-0.165247	0.10342	0.110082
1	1.5288	5287987	A	G	0.376214	0.0273642	0.0510067	0.591625
1	1.52881	5288133	G	A	0.376214	0.0273642	0.0510067	0.591625
1	1.53101	5310127	A	G	0.378641	0.04075	0.0508579	0.422986
1	1.53235	5323473	A	C	0.473301	-0.041	0.0473152	0.386199
1	1.53253	5325340	A	G	0.461165	-0.0381524	0.047396	0.420837
1	1.53449	5344916	G	A	0.395631	0.0129749	0.0498013	0.794452
1	1.53616	5361620	G	A	0.466019	-0.0384181	0.0465561	0.409259
1	1.53949	5394934	A	G	0.300971	0.0489727	0.0490227	0.317805
1	1.54096	5409586	A	G	0.322816	-0.0713278	0.0473418	0.131899
1	1.54207	5420699	C	A	0.274272	-0.0763391	0.0515211	0.138419
1	1.54321	5432113	G	A	0.36165	0.0115655	0.0477992	0.808811
1	1.54414	5441353	A	G	0.201456	-0.019998	0.0545942	0.71414
1	1.54529	5452889	A	G	0.43932	-0.000802986	0.0469847	0.986365
1	1.54717	5471709	A	G	0.38835	0.0115631	0.04953	0.815408
1	1.54772	5477202	T	A	0.271845	-0.0712765	0.0516212	0.167353
1	1.54862	5486246	A	G	0.351942	0.0402125	0.0485911	0.407915
1	1.55118	5511825	A	G	0.118932	0.096899	0.0675516	0.151446
1	1.55231	5523125	G	A	0.38835	-0.00900138	0.0453637	0.842711
1	1.55389	5538856	A	G	0.121359	0.0902237	0.0671747	0.179233
1	1.55479	5547867	G	A	0.152913	0.0254562	0.0591187	0.666763
1	1.55617	5561736	C	A	0.26699	-0.061821	0.0499904	0.216214
1	1.55793	5579289	A	G	0.424757	-0.00483395	0.0448772	0.914222
1	1.55897	5589651	A	G	0.26699	-0.061821	0.0499904	0.216214
1	1.56009	5600922	C	A	0.339806	-0.000896053	0.0470205	0.984796
1	1.562	5619955	T	A	0.0169903	-0.283889	0.169326	0.0936239
1	1.56248	5624782	C	G	0.395631	-0.0208765	0.0452528	0.644562
1	1.56417	5641678	A	G	0.257282	-0.0521327	0.0504406	0.301348
1	1.56481	5648072	A	C	0.276699	-0.0616448	0.0495035	0.213035
1	1.56695	5669524	G	A	0.262136	-0.0396534	0.0493109	0.421309
1	1.56738	5673842	A	G	0.286408	-0.029836	0.0488691	0.541511
1	1.56939	5693910	A	G	0.237864	-0.037503	0.0527014	0.476705
1	1.57083	5708287	A	C	0.38835	0.0246708	0.0501221	0.622568
1	1.57212	5721194	G	A	0.385922	0.0263734	0.0502898	0.599981
1	1.57488	5748787	A	G	0.487864	-0.0630955	0.0477208	0.186108
1	1.57798	5779816	A	G	0.434466	-0.0188138	0.047091	0.68951
1	1.5786	5786011	T	A	0.453883	-0.0118853	0.0464876	0.798208
1	1.57958	5795837	G	A	0.453883	-0.0118853	0.0464876	0.798208
1	1.58082	5808242	A	G	0.451456	0.00537747	0.0468192	0.908559
1	1.58187	5818706	A	G	0.451456	0.00537747	0.0468192	0.908559
1	1.58374	5837420	A	G	0.449029	-0.00610417	0.0468279	0.896287
1	1.58445	5844519	G	A	0.441748	0.0213422	0.0465753	0.646787
1	1.586	5859958	C	G	0.456311	0.0242205	0.0470663	0.606829
1	1.59401	5940131	G	A	0.0461165	-0.150721	0.0946041	0.11112
1	1.59625	5962470	A	C	0.0436893	-0.14471	0.0963131	0.132968
1	1.59701	5970092	A	G	0.0485437	-0.14975	0.0926402	0.105992
1	1.60034	6003372	A	G	0.0995146	-0.107567	0.0681538	0.114496
1	1.60208	6020825	G	A	0.0995146	-0.107567	0.0681538	0.114496
1	1.60521	6052112	A	G	0.293689	0.0493013	0.0470035	0.29423
1	1.60961	6096061	C	A	0.296117	0.0474436	0.0472388	0.315217
1	1.61078	6107781	C	A	0.293689	0.0493013	0.0470035	0.29423
1	1.61284	6128352	C	G	0.400485	0.00850086	0.048169	0.859917
1	1.61399	6139857	G	A	0.417476	0.0142908	0.0465249	0.758718
1	1.61548	6154774	T	A	0.398058	0.0113369	0.0480805	0.813595
1	1.61624	6162357	G	A	0.415049	0.0172817	0.0469426	0.712764
1	1.61888	6188790	G	A	0.398058	0.0113369	0.0480805	0.813595
1	1.61987	6198709	C	A	0.398058	0.0113369	0.0480805	0.813595
1	1.62095	6209485	C	G	0.264563	0.0599624	0.0551503	0.276925
1	1.62188	6218800	G	C	0.276699	0.0825959	0.0547162	0.131162
1	1.62249	6224919	C	A	0.26699	0.0573325	0.0554298	0.300984
1	1.62711	6271129	G	A	0.407767	-0.000663871	0.0476364	0.988881
1	1.62831	6283052	G	A	0.436893	-0.0368388	0.0474035	0.437081
1	1.62973	6297308	A	G	0.330097	0.0545042	0.0493559	0.269459
1	1.63047	6304660	A	G	0.337379	0.0464504	0.0495738	0.348761
1	1.63154	6315377	A	G	0.339806	0.0837666	0.0495644	0.0910174
1	1.63248	6324819	A	G	0.330097	0.0550613	0.0490807	0.261925
1	1.63527	6352738	G	A	0.0291262	-0.133211	0.11273	0.237331
1	1.63589	6358902	A	G	0.0509709	-0.0514069	0.0913451	0.573587
1	1.63795	6379490	G	A	0.478155	-0.0144296	0.0452402	0.749761
1	1.64052	6405159	A	G	0.410194	0.00853886	0.0481189	0.859152
1	1.64273	6427277	A	G	0.495146	0.00201231	0.0456631	0.96485
1	1.6447	6447040	C	A	0.269417	0.0471307	0.0528039	0.372092
1	1.64539	6453921	G	A	0.276699	0.0364607	0.0530674	0.492042
1	1.64659	6465949	A	G	0.279126	0.0314411	0.0528159	0.551646
1	1.64743	6474333	A	C	0.286408	0.0168082	0.0507023	0.740261
1	1.649	6489993	G	A	0.279126	0.0267292	0.0504671	0.596365
1	1.64964	6496411	G	A	0.281553	-0.00302434	0.0469291	0.948616
1	1.65124	6512438	G	A	0.235437	0.0327339	0.0514067	0.524279
1	1.65201	6520082	A	G	0.334951	-0.0525408	0.0476577	0.270261
1	1.65393	6539253	G	A	0.381068	-0.0368737	0.0468499	0.431247
1	1.65514	6551416	C	A	0.381068	-0.0368737	0.0468499	0.431247
1	1.65812	6581162	A	G	0.279126	0.0267292	0.0504671	0.596365
1	1.66138	6613794	C	A	0.325243	0.0096788	0.0483987	0.841496
1	1.66278	6627776	A	G	0.334951	0.0128747	0.0487719	0.791798
1	1.6636	6636016	G	A	0.330097	0.0195991	0.0485511	0.686448
1	1.66753	6675256	G	A	0.283981	0.0376969	0.0497408	0.448531
1	1.66934	6693398	A	G	0.0582524	-0.0749422	0.0935263	0.422961
1	1.67107	6710663	A	G	0.201456	0.0543312	0.0570063	0.340553
1	1.67217	6721693	T	A	0.126214	-0.0320755	0.0611429	0.599862
1	1.67364	6736449	A	G	0.206311	0.0400186	0.0559864	0.474737
1	1.67375	6737483	G	A	0.206311	0.0400186	0.0559864	0.474737
1	1.67876	6787592	G	A	0.101942	-0.00250497	0.0678312	0.970541
1	1.67973	6797293	C	A	0.114078	-0.0243717	0.0638892	0.702856
1	1.68141	6814090	A	G	0.0509709	0.0493971	0.0942471	0.600193
1	1.6826	6825957	G	A	0.402913	0.014054	0.0467354	0.763633
1	1.68439	6843854	A	G	0.42233	0.0313097	0.0460462	0.496528
1	1.68449	6844921	C	A	0.417476	0.0341551	0.0462948	0.460651
1	1.68556	6855643	G	A	0.417476	0.0341551	0.0462948	0.460651
1	1.68654	6865364	A	G	0.417476	0.0341551	0.0462948	0.460651
1	1.68793	6879261	G	A	0.417476	0.0372507	0.0466247	0.42432
1	1.68921	6892064	G	A	0.449029	0.0266323	0.0456718	0.55981
1	1.68991	6899092	A	G	0.449029	0.0266323	0.0456718	0.55981
1	1.6913	6913015	A	G	0.17233	-0.0104791	0.0583202	0.857402
1	1.70201	7020134	A	G	0.0898058	-0.00555935	0.0782364	0.943351
1	1.70375	7037523	G	A	0.468447	-0.00142919	0.0452385	0.974797
1	1.70503	7050340	G	A	0.0873786	-0.0130748	0.0783857	0.867527
1	1.70752	7075191	C	A	0.0533981	-0.054608	0.0970229	0.573547
1	1.70864	7086401	A	G	0.0533981	-0.054608	0.0970229	0.573547
1	1.71067	7106674	G	A	0.446602	0.00434845	0.0453798	0.923661
1	1.71433	7143332	G	A	0.0412621	-0.118411	0.103992	0.254846
1	1.71757	7175735	G	A	0.446602	-0.00897088	0.0465309	0.84712
1	1.71835	7183494	G	A	0.0873786	-0.0250273	0.0815215	0.758842
1	1.7201	7200965	C	A	0.0825243	-0.0329797	0.0823878	0.688937
1	1.72302	7230151	A	G	0.0606796	-0.0863952	0.0931142	0.35349
1	1.72403	7240254	A	G	0.0582524	-0.081748	0.095784	0.393403
1	1.72554	7255361	G	A	0.453883	-0.0160326	0.0445177	0.718743
1	1.72585	7258510	G	A	0.453883	-0.0160326	0.0445177	0.718743
1	1.72812	7281243	A	C	0.449029	-0.0137832	0.0440792	0.754514
1	1.72865	7286537	G	A	0.0946602	0.0180144	0.0693743	0.795118
1	1.73172	7317241	G	A	0.40534	0.0163072	0.0473315	0.730447
1	1.73367	7336711	C	A	0.131068	-0.0902073	0.0501653	0.0721454
1	1.73376	7337586	A	G	0.453883	0.00646083	0.0456049	0.887341
1	1.73489	7348868	G	A	0.402913	0.0190415	0.0472766	0.687119
1	1.73583	7358282	A	G	0.492718	0.0277581	0.0449056	0.536481
1	1.74215	7421527	A	G	0.0898058	-0.0782095	0.0740388	0.290817
1	1.74821	7482135	G	A	0.393204	0.028665	0.04763	0.547289
1	1.75054	7505400	G	C	0.34466	-0.0155763	0.0476301	0.743648
1	1.75201	7520149	C	A	0.356796	0.0117704	0.0471577	0.802899
1	1.75712	7571195	A	C	0.424757	-0.00056974	0.0457519	0.990064
1	1.75785	7578528	A	C	0.424757	-0.00056974	0.0457519	0.990064
1	1.76182	7618214	A	C	0.133495	-0.0225497	0.0600391	0.707227
1	1.77072	7707189	A	G	0.0825243	0.0550995	0.0914854	0.54699
1	1.77207	7720714	C	A	0.427184	0.00860784	0.043967	0.844783
1	1.77294	7729393	A	G	0.17233	-0.0552393	0.056581	0.328922
1	1.77402	7740189	G	A	0.169903	-0.0521621	0.0562712	0.353938
1	1.77694	7769386	G	A	0.478155	0.0306006	0.0455891	0.502077
1	1.77857	7785677	C	A	0.0800971	0.00145437	0.0862339	0.986544
1	1.78137	7813710	A	G	0.40534	0.0255606	0.046876	0.58556
1	1.78386	7838613	A	G	0.364078	-0.0141981	0.0470835	0.762994
1	1.78837	7883723	A	G	0.152913	0.00553579	0.0586269	0.924772
1	1.78905	7890465	A	G	0.0582524	-0.0601184	0.102551	0.557723
1	1.78986	7898583	A	G	0.456311	-0.0129208	0.0457036	0.777401
1	1.79095	7909532	G	A	0.419903	0.0193009	0.0463953	0.677403
1	1.79155	7915508	A	G	0.148058	-0.00164443	0.0621495	0.978891
1	1.7925	7925031	A	G	0.15534	-0.0441682	0.0553249	0.424672
1	1.79263	7926268	A	G	0.436893	0.0268131	0.0447262	0.548843
1	1.7935	7935005	G	A	0.366505	0.0177743	0.0470379	0.705526
1	1.79475	7947534	G	A	0.419903	0.0104996	0.0447223	0.814385
1	1.79605	7960539	G	A	0.364078	0.0197283	0.0468793	0.673878
1	1.7961	7960988	G	A	0.36165	0.00819118	0.0467987	0.861056
1	1.79798	7979763	A	C	0.0509709	-0.0779309	0.108689	0.473368
1	1.79798	7979804	G	A	0.038835	0.0393171	0.136474	0.773276
1	1.80018	8001795	G	A	0.208738	-0.0483267	0.0530295	0.362129
1	1.80227	8022725	A	G	0.351942	0.0115125	0.0485659	0.812619
1	1.80444	8044418	G	A	0.0533981	-0.0414019	0.0914131	0.650614
1	1.8048	8048010	A	T	0.32767	-0.0269349	0.0476944	0.572251
1	1.80545	8054483	C	G	0.429612	-0.0561839	0.0464117	0.226066
1	1.80731	8073090	A	G	0.0436893	0.0145634	0.114747	0.899006
1	1.80848	8084756	A	C	0.288835	-0.051682	0.0498457	0.299811
1	1.80954	8095387	G	A	0.143204	-0.022135	0.0582561	0.703974
1	1.8112	8111989	G	A	0.145631	-0.0113007	0.0574981	0.844188
1	1.81309	8130890	G	A	0.366505	0.0510202	0.0459332	0.266676
1	1.81434	8143422	A	G	0.0703883	-0.0961125	0.0792795	0.225388
1	1.81619	8161870	A	G	0.213592	-0.0186769	0.0549827	0.734093
1	1.81651	8165086	A	C	0.237864	-0.0366864	0.0522799	0.482847
1	1.82298	8229814	G	A	0.271845	0.0177089	0.0485148	0.715095
1	1.82357	8235680	A	G	0.0194175	0.0577042	0.159263	0.717112
1	1.82534	8253421	A	G	0.026699	-0.012281	0.123828	0.920997
1	1.82687	8268652	A	G	0.0679612	-0.0661767	0.0815156	0.41689
1	1.82911	8291123	G	A	0.271845	0.0177089	0.0485148	0.715095
1	1.83243	8324267	A	G	0.247573	0.0176286	0.0492407	0.720337
1	1.8329	8328959	A	G	0.0194175	0.0577042	0.159263	0.717112
1	1.83374	8337429	A	G	0.43932	0.0514206	0.0448535	0.251625
1	1.83529	8352934	G	A	0.247573	0.0176286	0.0492407	0.720337
1	1.83697	8369669	A	G	0.0194175	0.0577042	0.159263	0.717112
1	1.83714	8371377	A	G	0.0242718	0.00872271	0.140897	0.950636
1	1.83745	8374502	A	T	0.0194175	0.0577042	0.159263	0.717112
1	1.83904	8390379	A	G	0.0242718	-0.0318015	0.137728	0.817392
1	1.83944	8394376	G	A	0.0242718	-0.0318015	0.137728	0.817392
1	1.8411	8411036	A	G	0.0800971	0.0276576	0.0717722	0.699976
1	1.84302	8430205	A	G	0.0242718	0.0042908	0.13014	0.973698
1	1.84432	8443239	G	A	0.0291262	0.0427814	0.124736	0.731617
1	1.84552	8455231	A	G	0.31068	0.00652259	0.0475923	0.89099
1	1.84639	8463865	G	A	0.415049	-0.0257375	0.0456889	0.573217
1	1.84772	8477203	G	A	0.48301	-0.0240659	0.0445458	0.589024
1	1.84862	8486192	A	G	0.400485	-0.0351036	0.0458261	0.443665
1	1.84977	8497677	G	A	0.390777	-0.0336335	0.0463788	0.468334
1	1.85149	8514900	A	G	0.186893	0.0270842	0.0572454	0.636125
1	1.85469	8546882	A	G	0.463592	0.018481	0.044168	0.675637
1	1.85619	8561857	G	A	0.177184	0.0218153	0.0583564	0.708531
1	1.85735	8573470	A	G	0.291262	-0.0325578	0.0495848	0.511434
1	1.85952	8595207	A	G	0.291262	-0.0325578	0.0495848	0.511434
1	1.86043	8604276	A	C	0.17233	0.0295926	0.0598765	0.621146
1	1.86135	8613543	A	G	0.288835	-0.0309813	0.0495193	0.53155
1	1.86302	8630247	G	A	0.296117	-0.0374674	0.0491157	0.445559
1	1.8647	8647033	A	G	0.291262	-0.033258	0.0496408	0.502874
1	1.8648	8647955	G	A	0.407767	0.0362289	0.0442209	0.412632
1	1.86589	8658897	A	G	0.381068	-0.00539418	0.0360182	0.880952
1	1.86798	8679834	G	A	0.308252	0.0088848	0.046161	0.847371
1	1.86977	8697663	C	G	0.300971	-0.00975035	0.0472331	0.836455
1	1.87118	8711821	G	A	0.407767	0.0373474	0.044744	0.403893
1	1.87177	8717703	A	C	0.412621	0.0352365	0.0450066	0.433675
1	1.87286	8728624	A	G	0.415049	0.0340512	0.0452715	0.451958
1	1.87463	8746315	A	G	0.441748	0.0320481	0.0441757	0.468164
1	1.87516	8751574	G	A	0.269417	-0.0414135	0.0478227	0.3865
1	1.87628	8762788	A	G	0.43932	0.0418315	0.0440466	0.34226
1	1.8775	8775014	A	C	0.424757	0.0256433	0.0440609	0.560569
1	1.87855	8785475	A	G	0.424757	0.0256433	0.0440609	0.560569
1	1.87989	8798857	G	A	0.402913	0.0403731	0.0441742	0.360741
1	1.88167	8816734	C	A	0.026699	-0.112659	0.115229	0.328224
1	1.88337	8833676	G	A	0.235437	-0.0158632	0.052222	0.761307
1	1.88474	8847422	G	A	0.237864	-0.0167675	0.0519836	0.747033
1	1.8863	8863032	G	A	0.237864	-0.0167675	0.0519836	0.747033
1	1.88707	8870689	G	A	0.191748	-0.0618917	0.058031	0.286185
1	1.88784	8878416	A	G	0.191748	-0.0618917	0.058031	0.286185
1	1.88886	8888552	G	A	0.40534	-0.0222739	0.0452837	0.622808
1	1.89034	8903354	G	A	0.364078	-0.00922318	0.0461518	0.841602
1	1.89554	8955374	A	G	0.203883	-0.0719702	0.0553353	0.193388
1	1.89586	8958598	G	A	0.157767	0.0763707	0.0626444	0.222801
1	1.89751	8975122	G	A	0.0242718	-0.102002	0.118658	0.389997
1	1.89805	8980525	C	A	0.381068	-0.0163129	0.0462739	0.724441
1	1.89936	8993571	A	G	0.356796	0.0021356	0.0466096	0.963455
1	1.90109	9010909	A	G	0.480583	0.0642952	0.0429256	0.134178
1	1.90176	9017633	A	G	0.480583	0.0642952	0.0429256	0.134178
1	1.90411	9041117	C	A	0.026699	-0.104705	0.114219	0.359299
1	1.90755	9075453	G	A	0.0315534	-0.0629336	0.10796	0.559937
1	1.9094	9094017	G	A	0.206311	-0.0707153	0.0557806	0.20489
1	1.90962	9096236	G	A	0.206311	-0.0707153	0.0557806	0.20489
1	1.91207	9120663	G	A	0.0509709	-0.0712433	0.0859901	0.407384
1	1.91661	9166089	A	G	0.303398	0.0205745	0.0481532	0.669182
1	1.91871	9187067	G	A	0.259709	0.043542	0.0487485	0.371751
1	1.919	9190035	G	A	0.339806	0.0203106	0.0478118	0.670981
1	1.92014	9201414	G	A	0.218447	-0.0408609	0.0548895	0.456622
1	1.92029	9202940	A	C	0.0364078	-0.0201156	0.100388	0.841184
1	1.92034	9203398	C	A	0.0364078	-0.0201156	0.100388	0.841184
1	1.92042	9204247	A	G	0.220874	-0.0430432	0.0546099	0.430584
1	1.92125	9212509	G	A	0.182039	-0.0418831	0.0601764	0.486425
1	1.92143	9214283	C	A	0.305825	-0.0297006	0.0492702	0.546634
1	1.92241	9224106	A	G	0.308252	-0.0322675	0.049276	0.512576
1	1.9257	9257013	C	A	0.167476	0.0296363	0.0599546	0.621086
1	1.92736	9273551	G	A	0.162621	0.0660453	0.0615423	0.283195
1	1.92889	9288943	A	C	0.368932	0.016321	0.0453922	0.71918
1	1.92962	9296248	G	A	0.167476	0.0296363	0.0599546	0.621086
1	1.93091	9309123	G	A	0.208738	0.00882773	0.0552659	0.873092
1	1.93257	9325658	C	A	0.456311	0.0308362	0.0446432	0.489738
1	1.93383	9338347	A	G	0.291262	-0.047754	0.0494008	0.333711
1	1.93545	9354482	A	G	0.194175	0.0258315	0.054206	0.633687
1	1.93621	9362100	A	C	0.162621	0.0660453	0.0615423	0.283195
1	1.93772	9377209	A	G	0.162621	0.0660453	0.0615423	0.283195
1	1.93962	9396188	A	G	0.487864	0.0154542	0.0439136	0.724895
1	1.94067	9406695	C	A	0.485437	0.00888229	0.0437208	0.83901
1	1.94204	9420442	A	G	0.485437	0.00888229	0.0437208	0.83901
1	1.94289	9428903	G	A	0.485437	0.00888229	0.0437208	0.83901
1	1.94402	9440183	G	A	0.485437	0.00888229	0.0437208	0.83901
1	1.94597	9459731	A	C	0.186893	0.0362083	0.0578291	0.531232
1	1.94643	9464337	T	A	0.446602	-0.0262408	0.0422453	0.534498
1	1.94779	9477943	A	G	0.150485	-0.021623	0.0599085	0.718149
1	1.94863	9486307	A	G	0.429612	0.0213134	0.0451322	0.636753
1	1.95029	9502938	G	A	0.417476	0.0106554	0.0452015	0.813642
1	1.95202	9520176	A	G	0.32767	-0.00542602	0.0470707	0.908228
1	1.95265	9526549	A	G	0.092233	-0.0117045	0.0715439	0.870047
1	1.9541	9540990	A	G	0.320388	0.0130509	0.0479017	0.785275
1	1.95456	9545603	A	G	0.320388	0.0130509	0.0479017	0.785275
1	1.95653	9565301	G	A	0.364078	-0.00643929	0.0453359	0.887052
1	1.95733	9573293	A	G	0.373786	-0.0156213	0.0451285	0.729228
1	1.95788	9578777	A	T	0.0946602	0.0206711	0.076617	0.787316
1	1.95924	9592401	G	A	0.121359	-0.00385585	0.0661099	0.95349
1	1.96042	9604233	A	G	0.150485	0.0505506	0.0633615	0.424979
1	1.96129	9612915	A	C	0.150485	0.0505506	0.0633615	0.424979
1	1.96294	9629445	A	G	0.174757	0.0872844	0.0592154	0.140478
1	1.96383	9638283	A	G	0.174757	0.0872844	0.0592154	0.140478
1	1.96593	9659261	G	A	0.0364078	-0.0940487	0.104105	0.36631
1	1.96726	9672599	A	G	0.0461165	-0.0179738	0.0943122	0.848857
1	1.96903	9690287	G	A	0.0558252	-0.0818099	0.081662	0.316435
1	1.96963	9696341	A	G	0.0364078	-0.0940487	0.104105	0.36631
1	1.97287	9728738	G	A	0.31068	-0.0107285	0.0442582	0.808465
1	1.97416	9741629	A	G	0.13835	0.0479547	0.0638681	0.452749
1	1.97522	9752154	A	C	0.276699	-0.0137903	0.0493458	0.77989
1	1.97772	9777156	C	G	0.0364078	-0.0940487	0.104105	0.36631
1	1.98124	9812380	A	G	0.402913	-0.0103222	0.0460954	0.822811
1	1.98262	9826231	G	A	0.398058	0.0159347	0.0448664	0.72247
1	1.98346	9834647	A	G	0.322816	-0.0136029	0.0446577	0.760668
1	1.98624	9862442	A	C	0.317961	-0.00773209	0.0443077	0.861466
1	1.98756	9875555	A	G	0.400485	0.00396813	0.0449855	0.929711
1	1.98818	9881751	C	A	0.398058	0.00521625	0.0450637	0.907848
1	1.98823	9882263	G	A	0.400485	0.00345235	0.0450956	0.938977
1	1.98979	9897935	T	A	0.400485	-0.00959261	0.0447998	0.830452
1	1.99561	9956093	A	G	0.15534	0.0762083	0.062792	0.224877
1	1.99618	9961779	G	C	0.150485	0.0528889	0.0625414	0.397742
1	1.9968	9968034	A	T	0.339806	0.0125613	0.0461993	0.785704
1	1.99698	9969789	G	A	0.332524	0.0119669	0.046496	0.796889
1	1.99808	9980780	C	A	0.315534	0.00304655	0.0456902	0.946838
1	1.10008	10008027	A	G	0.424757	0.0353267	0.0443338	0.425547
1	1.10019	10018556	G	A	0.458738	0.0258006	0.0465885	0.579717
1	1.10028	10027540	G	A	0.485437	-0.0185903	0.0464964	0.689287
1	1.10061	10060855	A	G	0.495146	-0.0144188	0.0455864	0.751778
1	1.10065	10064727	C	A	0.495146	-0.0144188	0.0455864	0.751778
1	1.10077	10077081	G	A	0.0315534	-0.0746967	0.134895	0.579758
1	1.10094	10093579	A	C	0.0364078	0.0952434	0.115458	0.409418
1	1.101	10099935	G	A	0.381068	0.0539896	0.0465532	0.246154
1	1.10107	10107282	G	A	0.378641	0.042251	0.0463401	0.361897
1	1.10119	10118993	G	A	0.417476	0.00317298	0.0416336	0.93925
1	1.10198	10198323	G	A	0.354369	-0.0290732	0.0426841	0.495793
1	1.10204	10203781	A	G	0.390777	-0.036138	0.0414062	0.38279
1	1.10214	10214038	C	A	0.468447	0.00288393	0.0406398	0.943427
1	1.10232	10231948	G	A	0.453883	-0.00169029	0.0410126	0.967125
1	1.10239	10238823	A	G	0.402913	0.0127524	0.0415623	0.758975
1	1.10256	10255636	G	A	0.461165	0.00274303	0.0410024	0.946662
1	1.10257	10257096	A	G	0.478155	-0.00380309	0.0395609	0.923415
1	1.10272	10271503	A	T	0.254854	-0.0801069	0.0499485	0.10876
1	1.10283	10283002	A	G	0.303398	0.00391188	0.0466224	0.933131
1	1.1031	10309970	A	G	0.466019	-0.0191605	0.0417588	0.64635
1	1.10321	10321408	G	A	0.0436893	-0.0207412	0.109063	0.849171
1	1.10329	10329292	A	C	0.23301	-0.0503007	0.0517046	0.330629
1	1.10341	10341135	A	G	0.237864	-0.0451927	0.0516116	0.381231
1	1.10358	10357617	A	T	0.0242718	0.0851996	0.132227	0.519354
1	1.10403	10403384	G	A	0.446602	-0.00444887	0.0428862	0.917378
1	1.10408	10408315	G	A	0.446602	-0.00444887	0.0428862	0.917378
1	1.10419	10419139	A	C	0.461165	-0.0173095	0.0433078	0.689389
1	1.10509	10508512	G	A	0.325243	0.0543715	0.0492432	0.269531
1	1.10516	10516483	G	A	0.325243	0.0543715	0.0492432	0.269531
1	1.10529	10528995	C	A	0.0606796	-0.107333	0.087096	0.217818
1	1.1054	10539614	G	A	0.0825243	-0.0530783	0.0786974	0.500018
1	1.1055	10549938	A	C	0.0679612	-0.0609567	0.0822201	0.45846
1	1.10574	10573899	G	A	0.373786	-0.045472	0.0471973	0.335324
1	1.10588	10587650	A	C	0.378641	-0.0508165	0.0474895	0.284594
1	1.10604	10604319	A	G	0.0436893	-0.047006	0.0662722	0.478147
1	1.10673	10672540	C	A	0.0873786	-0.0141517	0.0776374	0.855363
1	1.10682	10681859	G	A	0.0703883	-0.0151351	0.0917216	0.868935
1	1.10684	10683500	C	A	0.0631068	-0.0207742	0.101436	0.837728
1	1.10744	10744350	T	A	0.0558252	-0.0782433	0.0994814	0.431568
1	1.10781	10780593	G	A	0.237864	-0.000266929	0.0468962	0.995459
1	1.10808	10807939	A	C	0.218447	0.00401703	0.0480746	0.933408
1	1.10822	10822495	G	A	0.194175	-0.00907724	0.0571974	0.873905
1	1.10899	10898701	A	C	0.417476	-0.00254162	0.0418183	0.951536
1	1.10934	10934077	G	A	0.32767	0.0427212	0.0486368	0.379742
1	1.10943	10942513	C	A	0.487864	-0.067349	0.0456453	0.140082
1	1.1095	10949569	G	A	0.0315534	-0.139801	0.107203	0.192208
1	1.10962	10961544	A	G	0.424757	-0.0544459	0.0446469	0.222663
1	1.10977	10976955	A	G	0.453883	-0.0601071	0.0443167	0.175001
1	1.11019	11019380	G	C	0.436893	-0.0499679	0.0434349	0.249976
1	1.1103	11030313	A	G	0.427184	-0.0555021	0.045357	0.221076
1	1.11041	11040857	A	G	0.242718	-0.092992	0.0524664	0.0763264
1	1.11052	11052005	C	A	0.497573	0.0652692	0.0449249	0.146266
1	1.11073	11073261	C	A	0.237864	-0.0221868	0.0465711	0.633784
1	1.11074	11074423	G	C	0.235437	-0.0202741	0.0470775	0.66672
1	1.11092	11091891	G	A	0.225728	-0.0669172	0.0550406	0.224069
1	1.11097	11097431	G	A	0.0558252	-0.0186597	0.0742838	0.801663
1	1.11098	11097654	A	G	0.456311	-0.0545395	0.0448951	0.224434
1	1.11112	11111953	C	A	0.0291262	-0.0238421	0.124279	0.847865
1	1.1112	11119991	A	G	0.038835	0.0487309	0.107012	0.648839
1	1.11147	11147113	G	A	0.0703883	-0.0567198	0.0912966	0.534423
1	1.11163	11163000	A	G	0.0631068	0.00251087	0.0621827	0.967791
1	1.11166	11165907	G	A	0.0461165	-0.105925	0.109523	0.333467
1	1.11167	11166635	A	G	0.449029	-0.050589	0.0432207	0.241808
1	1.11168	11167874	A	G	0.40534	-0.0264322	0.0443642	0.551308
1	1.11168	11167979	A	G	0.40534	-0.0264322	0.0443642	0.551308
1	1.11187	11187180	A	C	0.5	-0.00449976	0.0420008	0.914682
1	1.11192	11192441	A	C	0.395631	-0.0358009	0.0460258	0.43666
1	1.112	11200412	A	G	0.208738	-0.0258103	0.0535705	0.629948
1	1.11215	11215077	C	A	0.349515	0.063902	0.0463007	0.16754
1	1.11249	11248671	G	A	0.364078	0.0510431	0.0455576	0.26254
1	1.11262	11262018	A	G	0.371359	0.0445953	0.0443432	0.314567
1	1.11287	11286624	A	C	0.376214	0.0706085	0.0461192	0.12577
1	1.11298	11298106	G	A	0.383495	0.0630237	0.046426	0.17462
1	1.11305	11304518	G	A	0.371359	0.0745222	0.0461348	0.106243
1	1.11324	11323575	C	A	0.441748	-0.0689898	0.045124	0.126291
1	1.11329	11328582	G	A	0.356796	0.0661776	0.0455677	0.146421
1	1.11369	11368842	A	G	0.206311	-0.0856597	0.0561392	0.127049
1	1.1138	11379803	G	A	0.354369	0.0568674	0.0452243	0.20859
1	1.11396	11395642	G	A	0.36165	0.0468125	0.0448434	0.296527
1	1.11396	11395697	A	G	0.451456	-0.0133518	0.040997	0.744668
1	1.11418	11417719	A	G	0.446602	-0.0718303	0.0421104	0.0880525
1	1.11419	11418720	G	A	0.436893	-0.0717848	0.0423648	0.0901805
1	1.11498	11497808	G	A	0.393204	-0.0276743	0.0447968	0.536723
1	1.11523	11523463	A	G	0.322816	0.0665167	0.0485142	0.170351
1	1.1154	11539753	A	G	0.131068	-0.0994428	0.0730968	0.173695
1	1.11551	11551176	A	G	0.492718	-0.0432821	0.0449194	0.335272
1	1.11564	11564083	A	G	0.194175	-0.027341	0.0548439	0.618115
1	1.11569	11569399	G	A	0.368932	-0.00778225	0.0457516	0.864933
1	1.11609	11608503	T	A	0.458738	0.0365856	0.0439888	0.405577
1	1.11609	11608580	G	A	0.415049	0.0428142	0.046766	0.35993
1	1.11623	11623152	G	A	0.424757	0.0447302	0.0468777	0.339987
1	1.11629	11629081	A	G	0.42233	0.0474072	0.0468536	0.311627
1	1.11653	11653215	G	A	0.0776699	-0.184894	0.0827519	0.0254621
1	1.1168	11679629	G	A	0.0364078	-0.148601	0.117572	0.206261
1	1.11689	11689281	G	A	0.458738	-0.0486523	0.0446036	0.275374
1	1.11703	11702682	A	G	0.470874	-0.0323905	0.0439674	0.461309
1	1.11709	11708684	A	G	0.274272	-0.0135307	0.0457243	0.767291
1	1.11722	11721611	A	C	0.245146	0.00638827	0.0475336	0.89309
1	1.1173	11730119	A	G	0.371359	0.0651657	0.0479976	0.174563
1	1.11744	11744340	G	A	0.371359	0.052867	0.0469832	0.260491
1	1.1176	11759885	G	A	0.366505	0.0620748	0.0478394	0.194436
1	1.11775	11774784	A	G	0.36165	0.0671955	0.0478919	0.160597
1	1.11779	11779243	A	G	0.354369	0.0729605	0.0480342	0.12878
1	1.11782	11782292	A	G	0.356796	0.0686599	0.0473974	0.14745
1	1.11789	11789480	A	G	0.417476	-0.0163444	0.0432175	0.70529
1	1.118	11799809	A	G	0.376214	0.0501657	0.0469545	0.285345
1	1.11821	11821333	A	G	0.444175	-0.0269534	0.0416214	0.517254
1	1.11823	11822623	A	C	0.441748	-0.0361441	0.04169	0.385956
1	1.11835	11834885	A	G	0.0315534	-0.0482687	0.109005	0.657901
1	1.11845	11844563	A	G	0.371359	0.0611109	0.0470663	0.19415
1	1.11875	11875141	C	G	0.242718	0.00574845	0.0472932	0.903256
1	1.11884	11884008	G	A	0.368932	0.0464133	0.0465971	0.319223
1	1.11904	11903839	G	A	0.490291	-0.0479721	0.0441169	0.276866
1	1.11925	11924518	A	G	0.468447	-0.0292494	0.0441281	0.50744
1	1.11929	11928596	G	A	0.495146	0.0576479	0.0444802	0.194963
1	1.11947	11946797	G	A	0.174757	-0.0453847	0.0577901	0.432256
1	1.11951	11951448	G	A	0.276699	-0.00847979	0.044813	0.849916
1	1.11965	11964571	A	G	0.42233	-0.0729187	0.0430092	0.0899954
1	1.11982	11981850	G	A	0.245146	-0.0641113	0.050417	0.203508
1	1.11987	11986934	G	A	0.245146	-0.0457862	0.0496946	0.356868
1	1.11999	11998945	G	A	0.225728	-0.0561923	0.0519906	0.279779
1	1.12007	12007076	G	A	0.223301	-0.055893	0.0526279	0.288217
1	1.12025	12024782	A	G	0.216019	-0.0357218	0.052909	0.499578
1	1.12033	12033348	A	C	0.245146	-0.0279937	0.0505564	0.579775
1	1.12046	12046335	A	G	0.026699	0.12899	0.106537	0.22599
1	1.12056	12055950	A	G	0.254854	0.0189443	0.0449999	0.673766
1	1.12064	12064054	G	A	0.271845	0.00623623	0.0445277	0.888618
1	1.12076	12075806	G	A	0.257282	0.00644005	0.0451936	0.886686
1	1.12101	12101184	C	A	0.259709	0.00258072	0.0444546	0.953706
1	1.12124	12124292	G	A	0.216019	-0.0550488	0.0529206	0.29824
1	1.12144	12144103	C	A	0.208738	-0.0501201	0.0536128	0.349864
1	1.12157	12156624	G	A	0.230583	0.0130424	0.0466107	0.77962
1	1.12182	12182103	G	A	0.441748	-0.0187118	0.0434915	0.66702
1	1.12217	12216586	A	G	0.211165	-0.0615627	0.0536746	0.251398
1	1.12239	12239369	A	G	0.436893	-0.0266363	0.043389	0.539284
1	1.12267	12267375	A	T	0.339806	0.0984126	0.048286	0.0415382
1	1.12268	12268168	G	A	0.247573	-0.0025027	0.0466905	0.957252
1	1.12284	12284259	A	G	0.317961	-0.00437424	0.037843	0.907978
1	1.12293	12292936	A	G	0.245146	-0.0049868	0.0460838	0.913828
1	1.12305	12305086	A	G	0.245146	-0.0049868	0.0460838	0.913828
1	1.12316	12316236	A	G	0.245146	-0.0049868	0.0460838	0.913828
1	1.12327	12326997	G	A	0.169903	-0.0412894	0.0591388	0.485066
1	1.12345	12345078	G	A	0.257282	0.00825378	0.0453744	0.855658
1	1.1239	12389917	A	G	0.393204	-0.0688749	0.045979	0.134143
1	1.12392	12391795	G	A	0.400485	-0.068088	0.0452543	0.132436
1	1.1243	12429750	A	G	0.322816	0.0850909	0.049004	0.0824918
1	1.12452	12452013	G	A	0.317961	0.0667189	0.0479024	0.163678
1	1.1247	12470251	G	A	0.269417	0.0103677	0.0467905	0.824643
1	1.12481	12481044	G	A	0.456311	-0.0766045	0.0435285	0.0784296
1	1.12502	12502470	A	G	0.228155	0.000839249	0.0481004	0.986079
1	1.12515	12515484	A	G	0.228155	0.000839249	0.0481004	0.986079
1	1.12531	12530602	G	A	0.0339806	-0.0820443	0.100426	0.413952
1	1.1256	12559709	G	A	0.0315534	-0.117824	0.12455	0.344149
1	1.12569	12568683	A	G	0.0291262	-0.0307351	0.114942	0.789165
1	1.12583	12582542	A	G	0.288835	0.00622703	0.0448514	0.889579
1	1.12593	12592574	A	C	0.458738	-0.0132782	0.0437545	0.761532
1	1.12602	12602117	G	A	0.415049	-0.0822495	0.0439356	0.0612003
1	1.12675	12674746	A	G	0.40534	-0.00834274	0.0435887	0.848215
1	1.12725	12724538	C	A	0.407767	-0.038508	0.0439785	0.381242
1	1.12732	12732415	G	A	0.40534	-0.0334916	0.0438854	0.445367
1	1.12752	12752045	G	C	0.325243	0.0838744	0.0488768	0.0861556
1	1.1283	12829696	A	G	0.218447	-0.0506235	0.0538925	0.347555
1	1.12832	12831740	A	G	0.42233	-0.0128345	0.0433079	0.76696
1	1.12843	12843349	G	A	0.449029	-0.0125821	0.0440961	0.775389
1	1.12864	12863961	G	A	0.436893	-0.0149352	0.0441352	0.735065
1	1.12868	12868228	A	G	0.23301	-0.0508687	0.0520636	0.328545
1	1.12881	12880943	T	A	0.0315534	0.00392732	0.110788	0.971722
1	1.12946	12946001	A	G	0.432039	-0.0652964	0.0433884	0.132342
1	1.12955	12954634	A	G	0.211165	0.0299845	0.0483744	0.535362
1	1.12978	12978143	A	G	0.398058	-0.00294392	0.0435808	0.946143
1	1.12985	12985295	G	A	0.390777	0.00405158	0.044273	0.927085
1	1.13003	13003212	G	A	0.410194	-0.00184015	0.0435199	0.966273
1	1.13005	13004908	A	C	0.18932	-0.0290282	0.0563969	0.606754
1	1.13045	13044677	A	G	0.213592	0.03688	0.0483649	0.445739
1	1.13057	13057467	G	A	0.286408	0.00890907	0.0440406	0.839688
1	1.13066	13065849	G	A	0.264563	0.0188097	0.0448897	0.675201
1	1.13081	13080533	G	A	0.26699	0.0248288	0.044678	0.578397
1	1.13085	13085178	A	C	0.254854	-0.0388352	0.0510678	0.446978
1	1.13105	13104855	A	G	0.0169903	-0.0781759	0.152731	0.608754
1	1.13116	13115587	G	A	0.402913	-0.0685194	0.0441418	0.1206
1	1.13129	13128683	A	C	0.434466	0.0491995	0.0464501	0.289513
1	1.13132	13132232	G	A	0.417476	0.0568403	0.0466185	0.222744
1	1.13138	13137512	A	C	0.0169903	-0.0781759	0.152731	0.608754
1	1.13179	13178719	G	A	0.0412621	-0.00835992	0.123051	0.945834
1	1.13223	13223302	A	G	0.0339806	-0.044807	0.122747	0.715086
1	1.13224	13223502	G	A	0.0339806	-0.044807	0.122747	0.715086
1	1.13298	13298012	G	A	0.0121359	0.0212237	0.191551	0.911776
1	1.13331	13331028	A	C	0.407767	-0.0332843	0.0448496	0.458008
1	1.13336	13336245	G	A	0.0145631	-0.0358534	0.180751	0.842765
1	1.13348	13347614	A	G	0.407767	-0.0332843	0.0448496	0.458008
1	1.13356	13355961	G	A	0.184466	-0.0527389	0.0576297	0.360122
1	1.1337	13369932	A	G	0.453883	-0.0263902	0.0435027	0.544094
1	1.13376	13375903	G	A	0.0606796	-0.0112712	0.101749	0.911795
1	1.13385	13385246	A	G	0.0461165	0.0197279	0.108866	0.8562
1	1.13412	13412399	A	G	0.0485437	0.0630748	0.105134	0.548543
1	1.13428	13428072	G	A	0.0485437	0.0630748	0.105134	0.548543
1	1.13431	13431034	G	A	0.257282	-0.0275233	0.0522809	0.598575
1	1.13447	13446742	G	A	0.376214	0.0662856	0.0464532	0.153599
1	1.13454	13454177	G	A	0.376214	0.0662856	0.0464532	0.153599
1	1.13464	13463880	A	T	0.351942	0.0688011	0.0474121	0.146744
1	1.13467	13466714	A	C	0.182039	-0.046727	0.0573415	0.415135
1	1.13472	13471714	A	C	0.376214	0.0662856	0.0464532	0.153599
1	1.13472	13471855	G	C	0.441748	-0.032203	0.0441694	0.465953
1	1.13478	13478424	A	G	0.351942	0.0688011	0.0474121	0.146744
1	1.13482	13481722	G	A	0.179612	-0.043095	0.0576407	0.454672
1	1.13493	13493038	A	G	0.17233	-0.0398708	0.0588121	0.497813
1	1.13493	13493435	C	G	0.492718	0.0256839	0.0435123	0.555011
1	1.13494	13493609	A	G	0.320388	0.0497264	0.048759	0.307805
1	1.13496	13495946	C	A	0.317961	0.0527873	0.0488109	0.27949
1	1.13506	13505603	G	A	0.320388	0.0606991	0.0490288	0.215705
1	1.13506	13506057	A	C	0.322816	0.0576176	0.0489863	0.239516
1	1.13554	13554172	G	A	0.385922	0.0564613	0.0470138	0.229771
1	1.1356	13560487	G	A	0.0752427	0.00344609	0.0868913	0.968364
1	1.13567	13567459	A	G	0.0145631	0.00574162	0.173696	0.97363
1	1.13568	13568168	G	A	0.378641	0.0588928	0.0469633	0.209836
1	1.13586	13585953	A	G	0.376214	0.0610513	0.046876	0.19278
1	1.13591	13590516	A	G	0.376214	0.0610513	0.046876	0.19278
1	1.13601	13601070	A	C	0.376214	0.0610513	0.046876	0.19278
1	1.13611	13610738	A	C	0.376214	0.0610513	0.046876	0.19278
1	1.1363	13629913	A	G	0.376214	0.0610513	0.046876	0.19278
1	1.13635	13635403	G	A	0.376214	0.0610513	0.046876	0.19278
1	1.13734	13734423	C	A	0.0631068	-0.0915308	0.0790571	0.246954
1	1.1376	13759668	G	A	0.276699	-0.0929756	0.0494355	0.0600064
1	1.13773	13773492	C	A	0.264563	-0.0967193	0.0500419	0.0532652
1	1.13805	13805012	G	A	0.332524	-0.0229637	0.0424664	0.588679
1	1.13829	13829372	A	G	0.298544	-0.0163421	0.0423342	0.699478
1	1.13843	13842621	C	A	0.315534	-0.0361538	0.042572	0.395748
1	1.13857	13857178	G	A	0.279126	-0.0305319	0.0437303	0.485062
1	1.13873	13873480	A	G	0.332524	-0.025154	0.0426373	0.555223
1	1.13899	13898860	G	A	0.174757	-0.0735437	0.0587448	0.210599
1	1.13902	13901500	G	A	0.0242718	-0.00275813	0.158751	0.986138
1	1.13902	13901704	A	G	0.162621	-0.0532962	0.0622573	0.391962
1	1.13902	13902044	G	A	0.235437	-0.101387	0.0523791	0.0529129
1	1.13903	13902575	A	G	0.23301	-0.0986782	0.0524482	0.059912
1	1.13913	13912699	A	G	0.0218447	0.0317843	0.168205	0.850122
1	1.13933	13932790	A	G	0.0485437	-0.083884	0.0928402	0.366244
1	1.13963	13963437	G	A	0.463592	-0.0914288	0.0452486	0.0433226
1	1.13967	13966852	G	A	0.0849515	-0.0814981	0.0833274	0.328052
1	1.13988	13987701	A	G	0.216019	-0.0499526	0.0518539	0.33538
1	1.14	14000177	G	A	0.320388	-0.0184305	0.044001	0.675315
1	1.14022	14021541	A	G	0.351942	0.0664213	0.0468972	0.156683
1	1.14025	14025015	G	A	0.407767	-0.0145503	0.0433565	0.737174
1	1.14029	14028546	A	T	0.0412621	-0.0509716	0.126011	0.685845
1	1.14029	14028691	A	G	0.0412621	-0.0509716	0.126011	0.685845
1	1.14039	14038517	A	G	0.0412621	-0.0509716	0.126011	0.685845
1	1.14051	14051040	G	A	0.349515	0.0521138	0.0471541	0.269081
1	1.14059	14058776	A	G	0.349515	0.0521138	0.0471541	0.269081
1	1.14089	14089087	G	A	0.354369	0.0484822	0.0471488	0.303818
1	1.141	14100367	G	A	0.349515	0.0521138	0.0471541	0.269081
1	1.14121	14120734	A	G	0.368932	0.0564256	0.0469007	0.228942
1	1.14124	14124297	A	G	0.366505	0.0569032	0.0467464	0.2235
1	1.14133	14133089	G	A	0.366505	0.0569032	0.0467464	0.2235
1	1.14154	14154296	G	A	0.373786	0.0633911	0.0469105	0.176593
1	1.14171	14171000	G	A	0.368932	0.0564256	0.0469007	0.228942
1	1.14173	14173454	G	A	0.366505	0.0569032	0.0467464	0.2235
1	1.14188	14187541	G	A	0.366505	0.0569032	0.0467464	0.2235
1	1.14217	14217295	A	G	0.478155	-0.0275433	0.0452747	0.542948
1	1.14249	14248782	T	A	0.0218447	0.060152	0.162979	0.712069
1	1.14282	14281609	G	A	0.288835	-0.0963676	0.0502204	0.0549978
1	1.14288	14287726	C	A	0.0218447	0.0789363	0.154834	0.610182
1	1.14323	14323114	A	G	0.0194175	0.133527	0.167727	0.425973
1	1.14334	14333504	A	G	0.412621	-0.0209758	0.0427223	0.62344
1	1.14379	14378509	G	A	0.179612	0.0485045	0.0583227	0.405602
1	1.1439	14389797	A	G	0.410194	-0.0330247	0.0425024	0.437153
1	1.14392	14391559	A	G	0.417476	-0.0257821	0.0423063	0.542248
1	1.14402	14402319	G	A	0.0412621	-0.0706462	0.112282	0.529228
1	1.14416	14416073	G	A	0.0412621	-0.0706462	0.112282	0.529228
1	1.14456	14456169	G	A	0.0194175	0.227123	0.173893	0.191517
1	1.14466	14465969	C	A	0.0752427	-0.0167484	0.0914831	0.854738
1	1.14472	14472225	G	A	0.373786	-0.00710706	0.045712	0.876447
1	1.14484	14484107	G	A	0.453883	0.0439247	0.0415203	0.290096
1	1.14488	14488488	G	A	0.509709	-0.0379419	0.0413869	0.359268
1	1.14504	14503912	G	A	0.398058	-0.0129523	0.0435821	0.76632
1	1.14508	14507952	G	A	0.378641	-0.0308071	0.0430504	0.474236
1	1.14518	14517554	G	A	0.026699	-0.130099	0.109474	0.234676
1	1.14527	14526630	A	G	0.0242718	0.164487	0.146929	0.262926
1	1.14535	14534509	A	G	0.366505	-0.0345731	0.0437574	0.429465
1	1.14537	14536842	G	A	0.385922	-0.0284206	0.0426893	0.505568
1	1.14542	14541895	A	G	0.0194175	-0.0261808	0.172285	0.879217
1	1.14559	14559119	A	G	0.436893	-0.0293414	0.0430279	0.495292
1	1.1456	14560189	A	C	0.225728	0.0177944	0.05087	0.726487
1	1.14563	14563023	A	G	0.485437	-0.0127984	0.0421688	0.761507
1	1.14595	14594581	C	A	0.432039	-0.0246985	0.0431565	0.567117
1	1.14614	14614352	A	T	0.0412621	-0.0803607	0.112194	0.473828
1	1.14616	14615890	G	A	0.436893	-0.0293414	0.0430279	0.495292
1	1.14652	14651579	G	A	0.436893	-0.0293414	0.0430279	0.495292
1	1.14674	14673982	G	A	0.436893	-0.0293414	0.0430279	0.495292
1	1.14683	14682573	A	C	0.169903	0.042285	0.0554303	0.445553
1	1.14694	14693619	A	G	0.148058	0.0620375	0.058673	0.290355
1	1.14708	14708146	A	G	0.359223	-0.0124809	0.0438781	0.776069
1	1.14718	14718141	A	G	0.148058	0.0620375	0.058673	0.290355
1	1.14733	14732871	A	G	0.400485	-0.0141594	0.0431625	0.742875
1	1.14737	14736839	A	G	0.400485	-0.0141594	0.0431625	0.742875
1	1.14752	14751718	A	G	0.211165	-0.0730976	0.0546181	0.180786
1	1.14771	14771450	G	A	0.400485	-0.0141594	0.0431625	0.742875
1	1.14786	14785901	A	G	0.400485	-0.0141594	0.0431625	0.742875
1	1.1479	14789870	A	G	0.359223	-0.0124809	0.0438781	0.776069
1	1.14793	14792615	G	A	0.400485	-0.0141594	0.0431625	0.742875
1	1.14793	14792692	G	A	0.0412621	-0.0115807	0.10179	0.90942
1	1.14797	14797158	A	G	0.162621	0.0576537	0.0573664	0.314892
1	1.14805	14805156	G	A	0.167476	0.0526632	0.0571407	0.356716
1	1.14821	14821310	G	A	0.169903	0.0354517	0.0560325	0.52693
1	1.14831	14830785	A	C	0.18932	0.0598672	0.054143	0.268846
1	1.1485	14849733	C	A	0.0412621	-0.0112448	0.10064	0.911035
1	1.14856	14855591	A	G	0.026699	-0.00812569	0.115564	0.943944
1	1.14866	14866292	A	G	0.410194	-0.0308831	0.0450011	0.492541
1	1.14881	14880841	G	A	0.211165	-0.0730976	0.0546181	0.180786
1	1.14892	14892273	C	A	0.0436893	-0.110142	0.106126	0.299343
1	1.14896	14896448	C	A	0.349515	-0.0197128	0.0458807	0.667447
1	1.14919	14918904	A	G	0.237864	-0.0440075	0.0516756	0.394431
1	1.14921	14921247	A	G	0.213592	-0.0530476	0.0529804	0.316697
1	1.14938	14937979	G	A	0.245146	-0.0518188	0.0512578	0.312043
1	1.14951	14950539	G	A	0.157767	0.0441789	0.0607851	0.467346
1	1.14956	14956125	A	G	0.0218447	-0.0748951	0.163028	0.645947
1	1.14969	14969369	G	A	0.0679612	-0.021607	0.0892532	0.808713
1	1.14977	14977014	G	A	0.252427	0.0264852	0.0493582	0.591549
1	1.14986	14986220	A	C	0.31068	-0.00505444	0.0467574	0.913917
1	1.14988	14988276	A	G	0.230583	0.0242466	0.0498734	0.626851
1	1.15006	15005529	A	G	0.332524	-0.021634	0.0440201	0.623103
1	1.15014	15014153	A	G	0.245146	0.0453124	0.0489517	0.354625
1	1.15032	15031630	A	T	0.449029	0.0029526	0.0438999	0.946377
1	1.15036	15036132	G	A	0.184466	0.0301643	0.0549785	0.583242
1	1.15053	15053383	A	G	0.276699	0.0416144	0.0465988	0.371838
1	1.15057	15057467	A	G	0.208738	-0.0636165	0.0541504	0.24007
1	1.1508	15080381	G	A	0.184466	0.0420657	0.0557827	0.45079
1	1.15098	15098120	G	A	0.495146	-0.0192428	0.0444734	0.665247
1	1.15109	15108508	G	A	0.211165	-0.071095	0.0543743	0.191039
1	1.15117	15116966	C	A	0.0218447	0.0317843	0.168205	0.850122
1	1.15141	15141151	A	G	0.0242718	-0.0458568	0.140179	0.743569
1	1.1516	15160307	A	G	0.378641	0.051729	0.0479472	0.280644
1	1.15173	15172672	G	A	0.398058	-0.00491782	0.0451485	0.913262
1	1.15186	15186332	A	G	0.0194175	-0.15002	0.181124	0.407516
1	1.15189	15189413	C	G	0.42233	0.0243304	0.0424253	0.566315
1	1.15199	15199402	A	G	0.0194175	-0.15002	0.181124	0.407516
1	1.15205	15204569	G	A	0.0194175	-0.15002	0.181124	0.407516
1	1.15208	15207553	A	G	0.160194	-0.0374699	0.0622804	0.547419
1	1.15218	15218485	A	G	0.0194175	-0.15002	0.181124	0.407516
1	1.15231	15230599	A	C	0.0194175	-0.15002	0.181124	0.407516
1	1.15248	15248017	G	A	0.42233	0.0243304	0.0424253	0.566315
1	1.15321	15321057	G	A	0.0218447	-0.056783	0.12727	0.655479
1	1.15365	15364978	A	G	0.240291	0.0175838	0.0518736	0.734629
1	1.15373	15372503	G	A	0.417476	0.0453295	0.0426758	0.288153
1	1.1538	15380050	A	G	0.242718	0.0361885	0.0489368	0.459607
1	1.15392	15391799	G	A	0.237864	0.0349268	0.04908	0.476694
1	1.15411	15411076	A	G	0.407767	0.0354721	0.042315	0.40187
1	1.15418	15418100	A	G	0.36165	-0.062283	0.0456335	0.172299
1	1.15431	15431051	A	C	0.407767	0.000574944	0.0452458	0.989861
1	1.15448	15448285	A	G	0.150485	-0.0549391	0.0623383	0.378152
1	1.15461	15460515	A	C	0.177184	0.0284879	0.0577631	0.621881
1	1.15492	15491995	A	G	0.40534	-0.00079684	0.0462509	0.986254
1	1.15496	15496312	G	A	0.337379	-0.00274694	0.0478163	0.954189
1	1.15511	15511136	A	G	0.25	0.0222257	0.052784	0.673705
1	1.1553	15529859	A	G	0.407767	-0.00497347	0.0464169	0.914672
1	1.15544	15544090	G	A	0.264563	0.0209191	0.0530968	0.693596
1	1.15548	15548491	A	G	0.393204	-0.00144682	0.0457687	0.974782
1	1.15553	15553192	A	G	0.390777	-0.00341847	0.0471769	0.942235
1	1.1559	15590031	A	G	0.25	0.00700156	0.0500178	0.888675
1	1.15599	15598773	G	A	0.252427	0.0145042	0.0495702	0.769829
1	1.15612	15612220	A	C	0.257282	0.0109957	0.0493609	0.823721
1	1.15659	15658711	C	A	0.179612	0.0368304	0.057347	0.520719
1	1.15673	15673409	G	A	0.38835	-0.054923	0.0438951	0.21085
1	1.15736	15736401	A	G	0.199029	-0.0408778	0.0546647	0.454586
1	1.15757	15757117	G	A	0.177184	0.042164	0.0572265	0.46125
1	1.15771	15770986	G	A	0.177184	0.042164	0.0572265	0.46125
1	1.15794	15794393	G	A	0.262136	0.00480925	0.0493507	0.922369
1	1.15805	15805483	G	A	0.400485	0.0165233	0.0463872	0.721689
1	1.15816	15816348	G	A	0.432039	-0.0544412	0.0425325	0.200548
1	1.1583	15830445	A	G	0.235437	0.0404491	0.0495013	0.413852
1	1.1584	15840316	G	A	0.398058	0.0100036	0.0463826	0.829241
1	1.15852	15852260	C	A	0.364078	-0.0609804	0.0438562	0.164388
1	1.15874	15873535	A	G	0.466019	0.00918847	0.0437745	0.833742
1	1.15875	15874938	A	C	0.466019	0.00918847	0.0437745	0.833742
1	1.15896	15896352	G	A	0.317961	0.0204326	0.0484034	0.67293
1	1.15901	15900750	A	C	0.235437	0.0404491	0.0495013	0.413852
1	1.15911	15911482	G	A	0.140777	-0.0371181	0.0641924	0.563108
1	1.1592	15920290	A	G	0.456311	-0.0209934	0.0423028	0.619708
1	1.1592	15920324	C	G	0.135922	-0.0245338	0.0648203	0.705067
1	1.15949	15948746	A	G	0.0291262	0.104328	0.144364	0.469881
1	1.15962	15962377	T	A	0.43932	0.0363661	0.0420605	0.387251
1	1.15998	15998040	G	A	0.458738	-0.0309939	0.0410711	0.450465
1	1.16009	16009193	A	T	0.0800971	-0.0430516	0.0799693	0.590335
1	1.16014	16013787	A	G	0.371359	-0.0179518	0.0441783	0.684486
1	1.16024	16024354	A	G	0.451456	0.0341982	0.0423119	0.418951
1	1.16046	16045803	G	A	0.216019	0.0078752	0.0550919	0.886333
1	1.16054	16053508	A	G	0.216019	0.0078752	0.0550919	0.886333
1	1.16063	16063459	C	A	0.385922	0.0214543	0.0484845	0.658129
1	1.16078	16078323	T	A	0.322816	0.00629296	0.047403	0.894388
1	1.16106	16106412	G	A	0.504854	-0.0075391	0.0476096	0.874179
1	1.16132	16132465	A	C	0.0995146	-0.0234993	0.0666718	0.724492
1	1.16133	16132998	C	G	0.206311	0.0218701	0.0552937	0.692455
1	1.16139	16138985	G	A	0.121359	-0.0232375	0.0636133	0.714892
1	1.16157	16156784	A	G	0.206311	0.0218701	0.0552937	0.692455
1	1.16162	16162212	A	G	0.206311	0.0218701	0.0552937	0.692455
1	1.16163	16162703	A	G	0.206311	0.0218701	0.0552937	0.692455
1	1.16176	16175817	A	G	0.206311	0.0218701	0.0552937	0.692455
1	1.16186	16185504	G	A	0.206311	0.0218701	0.0552937	0.692455
1	1.16196	16196294	C	G	0.206311	0.0218701	0.0552937	0.692455
1	1.16208	16208241	G	A	0.206311	0.0218701	0.0552937	0.692455
1	1.1622	16219720	A	G	0.206311	0.0218701	0.0552937	0.692455
1	1.16231	16231036	G	A	0.283981	0.00177192	0.049236	0.971292
1	1.16244	16244265	A	C	0.347087	0.0165434	0.0426077	0.697814
1	1.16255	16255217	A	G	0.269417	0.0343701	0.0470365	0.464956
1	1.16265	16265331	A	G	0.347087	0.0165434	0.0426077	0.697814
1	1.16282	16281556	G	C	0.490291	-0.0379463	0.0536519	0.4794
1	1.16307	16306787	A	G	0.203883	0.0209118	0.0544914	0.701154
1	1.1632	16320005	G	A	0.196602	0.0119969	0.0560717	0.830581
1	1.16324	16324420	A	G	0.196602	0.0119969	0.0560717	0.830581
1	1.16338	16337721	A	C	0.196602	0.0119969	0.0560717	0.830581
1	1.1636	16359855	A	G	0.026699	-0.00771596	0.144098	0.957296
1	1.16379	16379257	A	G	0.235437	-0.00892167	0.0518985	0.863511
1	1.164	16399830	A	G	0.199029	0.0176935	0.0560778	0.752369
1	1.16419	16418729	A	G	0.337379	0.0231704	0.0472335	0.623745
1	1.16429	16428724	C	G	0.359223	-0.0155307	0.0441397	0.724948
1	1.1644	16440171	A	G	0.0339806	-0.0102054	0.12202	0.933345
1	1.1646	16460238	A	G	0.283981	-0.0088805	0.0501192	0.859361
1	1.16461	16461127	A	G	0.385922	-0.0142209	0.0465975	0.760225
1	1.165	16500159	A	G	0.478155	-0.0272355	0.0418882	0.515567
1	1.16508	16508273	G	A	0.0825243	-0.0382229	0.0754077	0.612237
1	1.16532	16531663	A	G	0.092233	-0.0267677	0.0693019	0.699313
1	1.16547	16546927	A	C	0.092233	-0.0267677	0.0693019	0.699313
1	1.16592	16591910	A	G	0.342233	-0.0130267	0.0444769	0.769608
1	1.1664	16639703	G	A	0.313107	0.02035	0.0448738	0.650193
1	1.16724	16723651	C	G	0.378641	-0.0258382	0.0443359	0.56004
1	1.16783	16782943	C	A	0.36165	0.00118146	0.042902	0.97803
1	1.168	16799708	A	G	0.470874	-0.01586	0.0431269	0.713058
1	1.16807	16806542	A	G	0.32767	0.0115185	0.0435734	0.791513
1	1.16812	16811874	T	A	0.451456	0.02261	0.0417051	0.587722
1	1.16812	16812062	A	G	0.128641	0.0295206	0.0631903	0.640379
1	1.1682	16819803	G	A	0.23301	0.00768094	0.0492202	0.875992
1	1.1682	16820003	A	G	0.419903	-0.0168462	0.0421708	0.689544
1	1.1683	16829946	A	G	0.11165	0.0332223	0.0655618	0.612342
1	1.16854	16854080	A	G	0.101942	-0.0218891	0.0730809	0.764544
1	1.16869	16869158	A	G	0.427184	-0.0208615	0.0441746	0.636748
1	1.16872	16872021	A	G	0.402913	-0.00847694	0.0421057	0.840444
1	1.16876	16876417	A	G	0.402913	-0.00847694	0.0421057	0.840444
1	1.16889	16889483	G	A	0.247573	0.0114808	0.0473221	0.808307
1	1.16916	16916113	A	G	0.395631	0.00493617	0.0457284	0.914039
1	1.16924	16923606	C	A	0.320388	-0.0167588	0.0457688	0.714244
1	1.16936	16936332	A	G	0.118932	-0.00171828	0.0658829	0.979193
1	1.16944	16944232	A	G	0.131068	0.004318	0.0622984	0.944742
1	1.16947	16947053	G	A	0.451456	0.00932456	0.0411534	0.82075
1	1.16957	16956533	G	A	0.436893	0.0176245	0.0435468	0.68568
1	1.16968	16968037	G	A	0.0194175	-0.0485447	0.135468	0.720083
1	1.16984	16983628	A	G	0.337379	0.00832817	0.042347	0.84409
1	1.16998	16997869	G	A	0.337379	0.00832817	0.042347	0.84409
1	1.17038	17038060	A	C	0.109223	-0.0581842	0.0697217	0.403987
1	1.17063	17063159	A	G	0.366505	-0.00505644	0.0431578	0.906732
1	1.1708	17079862	A	G	0.0485437	-0.0171211	0.0934104	0.854572
1	1.17081	17080855	A	G	0.322816	-0.00122199	0.0466704	0.979111
1	1.17082	17081733	C	A	0.36165	0.000399109	0.0462177	0.99311
1	1.17091	17090951	A	C	0.208738	-0.0507137	0.0536225	0.344274
1	1.17101	17100543	A	G	0.184466	-0.0569415	0.0536639	0.288655
1	1.17108	17108311	A	G	0.0825243	-0.00323875	0.0786305	0.967145
1	1.17125	17125112	A	G	0.325243	0.00430602	0.0433547	0.920884
1	1.17128	17128451	A	C	0.497573	-0.0176673	0.0424711	0.677422
1	1.17136	17135819	G	A	0.34466	0.00981418	0.043016	0.819528
1	1.1715	17149726	G	A	0.415049	0.001143	0.0425166	0.978553
1	1.17171	17171273	A	G	0.415049	0.001143	0.0425166	0.978553
1	1.17187	17186610	G	A	0.196602	-0.0323368	0.0546991	0.554402
1	1.17201	17200947	G	A	0.456311	-0.00176463	0.0420232	0.966505
1	1.17209	17208837	A	G	0.0728155	-0.00286833	0.0827553	0.972351
1	1.17212	17212415	A	C	0.0315534	0.0324628	0.134646	0.809479
1	1.17221	17220963	A	G	0.36165	-0.00561202	0.0421642	0.894115
1	1.17236	17236459	A	C	0.373786	-0.00702236	0.0421476	0.867674
1	1.17246	17246152	A	G	0.116505	-0.0374843	0.066551	0.57327
1	1.17249	17249128	A	T	0.475728	-0.00186333	0.0407047	0.963488
1	1.17263	17263074	A	C	0.0485437	-0.0819987	0.1059	0.438751
1	1.17274	17274039	G	A	0.495146	0.00677094	0.0408365	0.868309
1	1.17278	17278430	A	G	0.502427	-0.0286468	0.044099	0.515949
1	1.17292	17292432	A	G	0.116505	0.0254024	0.0646394	0.694329
1	1.17302	17302397	A	G	0.286408	0.00637379	0.0453694	0.888275
1	1.17316	17315566	A	G	0.0825243	-0.0589957	0.0765306	0.44078
1	1.17326	17325705	A	G	0.0825243	-0.0589957	0.0765306	0.44078
1	1.17337	17336561	A	G	0.0436893	-0.0452729	0.109563	0.67945
1	1.17372	17371769	A	G	0.305825	0.0428053	0.0429247	0.318659
1	1.17373	17373241	A	G	0.495146	0.00865503	0.0449175	0.847204
1	1.17374	17373831	C	A	0.495146	0.00865503	0.0449175	0.847204
1	1.17375	17375351	A	G	0.296117	0.0119227	0.0438546	0.785723
1	1.17376	17376281	C	A	0.208738	-0.0276891	0.0544209	0.610896
1	1.17376	17376368	A	G	0.208738	-0.0226368	0.0535857	0.672703
1	1.17383	17382980	A	C	0.495146	0.00865503	0.0449175	0.847204
1	1.17398	17398182	G	A	0.48301	-0.0066677	0.0448457	0.881806
1	1.17409	17409289	A	G	0.480583	-0.00161629	0.0450817	0.9714
1	1.17419	17419125	A	G	0.15534	-0.00497759	0.0626557	0.93668
1	1.17444	17443755	C	A	0.269417	-0.00636746	0.0456727	0.889122
1	1.17446	17445618	A	G	0.121359	0.00378201	0.0624405	0.951702
1	1.17446	17446347	A	G	0.165049	0.0364284	0.0609206	0.549863
1	1.17447	17446766	G	A	0.463592	-0.00625776	0.0418714	0.881197
1	1.17451	17451480	G	A	0.225728	0.00752723	0.0520468	0.885008
1	1.17463	17463345	A	G	0.18932	0.054735	0.0550344	0.319951
1	1.17465	17464549	A	C	0.133495	0.0253584	0.061692	0.681037
1	1.17465	17464820	A	T	0.167476	0.033535	0.0560921	0.549936
1	1.1748	17480289	A	G	0.026699	0.0893223	0.127659	0.484118
1	1.17491	17491056	G	C	0.359223	0.0118005	0.0427823	0.782681
1	1.17508	17508176	A	G	0.101942	0.164303	0.0787505	0.0369441
1	1.1751	17510437	A	G	0.0776699	0.0928517	0.0854816	0.277382
1	1.17524	17524497	A	G	0.0364078	-0.0289446	0.106311	0.785419
1	1.17525	17525078	A	G	0.407767	-0.00774664	0.043565	0.858866
1	1.17525	17525093	G	A	0.40534	-0.00488397	0.0437739	0.911162
1	1.17526	17525501	G	A	0.432039	0.00535376	0.0427305	0.900293
1	1.17526	17525603	A	G	0.0364078	-0.0289446	0.106311	0.785419
1	1.17526	17525730	T	A	0.40534	-0.00488397	0.0437739	0.911162
1	1.17526	17526195	G	A	0.0364078	-0.0289446	0.106311	0.785419
1	1.17526	17526463	C	G	0.0412621	0.0162078	0.0999758	0.871214
1	1.17527	17526522	A	G	0.0364078	-0.0289446	0.106311	0.785419
1	1.17527	17526702	G	A	0.0606796	0.0311555	0.0836469	0.709547
1	1.17536	17536104	G	A	0.441748	-0.0348248	0.0439852	0.428513
1	1.17548	17548401	A	G	0.0970874	0.0803606	0.0745987	0.281374
1	1.17557	17557024	A	G	0.0509709	0.0883235	0.110557	0.424352
1	1.17575	17575316	A	G	0.0509709	0.0883235	0.110557	0.424352
1	1.17588	17587551	G	A	0.213592	-0.00819187	0.0525297	0.876075
1	1.1759	17589724	G	A	0.208738	-0.00387015	0.0532918	0.942107
1	1.1761	17610117	A	G	0.271845	0.00299773	0.0477633	0.949956
1	1.17612	17612158	C	A	0.283981	-0.00452878	0.0464081	0.922261
1	1.17631	17630626	A	G	0.0849515	-0.0168325	0.0747805	0.821908
1	1.17631	17631263	A	G	0.0849515	-0.0168325	0.0747805	0.821908
1	1.17631	17631438	G	C	0.0873786	-0.0251854	0.0744576	0.735173
1	1.17634	17633594	G	A	0.0606796	-0.0770728	0.0876866	0.379424
1	1.17634	17633819	G	A	0.0606796	-0.0770728	0.0876866	0.379424
1	1.17636	17635786	G	A	0.0606796	-0.0770728	0.0876866	0.379424
1	1.17646	17646203	G	A	0.194175	0.029728	0.0537303	0.580071
1	1.17659	17659479	A	G	0.230583	0.0170413	0.0516054	0.741231
1	1.17688	17688017	G	A	0.337379	0.0131549	0.043952	0.76471
1	1.17712	17712307	G	A	0.337379	0.00292391	0.0423147	0.944911
1	1.17726	17726062	A	C	0.274272	0.0566474	0.049446	0.251943
1	1.17727	17726883	G	A	0.162621	0.0232368	0.0576846	0.687077
1	1.17744	17743906	A	G	0.43932	-0.0256543	0.0442042	0.561672
1	1.1775	17750078	G	A	0.424757	-0.0145536	0.0449837	0.746293
1	1.17751	17751198	G	A	0.424757	-0.0145536	0.0449837	0.746293
1	1.17766	17765993	A	G	0.485437	0.00386363	0.0420615	0.926812
1	1.17773	17773356	G	A	0.18932	0.00476948	0.0520613	0.927006
1	1.17787	17786696	A	C	0.123786	0.0106436	0.063488	0.86686
1	1.17796	17796222	G	A	0.349515	-0.0088628	0.0440635	0.840592
1	1.17808	17808236	C	A	0.0242718	0.123783	0.132847	0.351457
1	1.17825	17824831	G	A	0.322816	0.0266888	0.0452721	0.555512
1	1.17847	17846763	G	A	0.169903	0.0455364	0.0552168	0.409551
1	1.17861	17860709	G	A	0.101942	0.0209772	0.0722875	0.77167
1	1.1787	17870438	G	A	0.449029	-0.0161888	0.0464321	0.727347
1	1.17889	17889488	C	A	0.23301	-0.00130236	0.0483996	0.978533
1	1.17903	17903166	G	A	0.271845	0.00533515	0.0486296	0.912639
1	1.17912	17911755	A	G	0.339806	0.00761974	0.0449851	0.865495
1	1.17927	17927062	G	A	0.104369	-0.0237569	0.069999	0.734316
1	1.17939	17939101	A	C	0.228155	0.0252135	0.051903	0.627122
1	1.17952	17952061	G	A	0.407767	0.0132469	0.0429501	0.757759
1	1.17956	17956021	G	A	0.174757	0.0106224	0.0523346	0.839157
1	1.17963	17963447	G	A	0.451456	-0.0049659	0.0420839	0.906068
1	1.17972	17972306	G	A	0.25	0.0388276	0.0492088	0.43009
1	1.17982	17981639	G	A	0.18932	0.0136797	0.0522375	0.793418
1	1.17998	17998067	A	G	0.208738	0.0212958	0.0517085	0.680454
1	1.18006	18006152	G	A	0.407767	0.0107506	0.0439198	0.806628
1	1.1804	18039988	A	G	0.206311	0.0357787	0.0518969	0.49056
1	1.18051	18050538	A	G	0.456311	0.00535064	0.0413297	0.896992
1	1.18067	18067220	C	A	0.213592	0.0167746	0.0520562	0.747271
1	1.18079	18079007	A	C	0.0242718	-0.229486	0.167584	0.17088
1	1.18095	18095245	A	C	0.412621	-0.023085	0.0434353	0.595086
1	1.18121	18120975	A	G	0.444175	-0.0317761	0.0425622	0.455318
1	1.18154	18154349	G	A	0.432039	-0.0265024	0.0426854	0.53468
1	1.18165	18164999	A	G	0.038835	0.0513511	0.121784	0.673274
1	1.18177	18176849	A	G	0.0436893	0.00139331	0.112196	0.990092
1	1.18201	18201249	A	G	0.36165	-0.0223916	0.0447145	0.616535
1	1.18213	18212723	G	A	0.313107	-0.00977185	0.0473113	0.836366
1	1.1823	18230234	G	A	0.203883	0.0371809	0.0502082	0.458976
1	1.18233	18233230	A	G	0.160194	-0.0192042	0.0601295	0.749438
1	1.18247	18246942	A	G	0.347087	-0.00117506	0.0454066	0.979354
1	1.18258	18257851	A	G	0.364078	-0.028418	0.0445752	0.52378
1	1.18268	18268077	G	A	0.13835	-0.0583785	0.0609597	0.338235
1	1.18272	18271867	A	T	0.150485	-0.0572651	0.058901	0.330938
1	1.18279	18278533	A	G	0.150485	-0.0572651	0.058901	0.330938
1	1.18279	18278666	A	G	0.15534	-0.0179251	0.0572043	0.754013
1	1.18279	18279276	G	A	0.0898058	-0.0443445	0.0715617	0.535476
1	1.18301	18301303	G	C	0.131068	-0.0603959	0.0611929	0.323654
1	1.18302	18302046	A	C	0.131068	-0.0603959	0.0611929	0.323654
1	1.18322	18322316	A	G	0.114078	-0.0690591	0.0726153	0.341591
1	1.18331	18330993	G	A	0.0970874	-0.0755613	0.0754798	0.316788
1	1.18337	18337458	G	A	0.114078	-0.0690591	0.0726153	0.341591
1	1.18352	18351745	A	G	0.162621	0.00466017	0.0603416	0.938441
1	1.18361	18360583	A	C	0.419903	-0.0272921	0.0420807	0.516619
1	1.18372	18372431	A	G	0.410194	0.0236614	0.0415383	0.568931
1	1.18383	18383320	A	G	0.15534	0.00217421	0.0610594	0.971595
1	1.18395	18394807	A	G	0.0873786	-0.0425361	0.0763676	0.577533
1	1.18408	18408043	A	C	0.480583	0.0162556	0.0422748	0.700592
1	1.18417	18417394	G	A	0.13835	-0.00910138	0.0624852	0.884192
1	1.18436	18436498	A	C	0.473301	0.00613155	0.0414004	0.882261
1	1.18441	18440810	A	G	0.383495	0.0126465	0.042214	0.764498
1	1.18453	18453404	T	A	0.354369	0.0117523	0.0440763	0.789749
1	1.18464	18464410	A	G	0.0728155	-0.00758053	0.0821232	0.926454
1	1.18481	18481237	T	A	0.475728	-0.00644403	0.0422132	0.878671
1	1.18488	18487508	G	A	0.410194	0.0192708	0.0410035	0.63837
1	1.18491	18491257	G	A	0.390777	0.00525443	0.0407525	0.897409
1	1.18498	18498485	G	A	0.0242718	-0.0981005	0.151498	0.517284
1	1.18514	18514470	G	A	0.262136	-0.00811852	0.0481033	0.865976
1	1.18524	18524177	A	G	0.383495	-0.00658498	0.0423646	0.876478
1	1.18543	18543235	A	C	0.0242718	-0.0981005	0.151498	0.517284
1	1.18544	18544398	A	G	0.0242718	-0.0981005	0.151498	0.517284
1	1.18588	18588383	A	C	0.308252	2.47659e-05	0.0436204	0.999547
1	1.18593	18593202	A	C	0.432039	0.00766976	0.0394366	0.845797
1	1.18604	18603592	G	A	0.390777	0.0161575	0.0443586	0.715674
1	1.18618	18618404	A	G	0.211165	-0.00236381	0.0488901	0.961438
1	1.18624	18624247	A	G	0.0970874	0.0552474	0.0711847	0.437682
1	1.18643	18643135	A	G	0.34466	-0.00468577	0.0419802	0.911126
1	1.18653	18652876	A	G	0.131068	-0.0401122	0.0602146	0.505312
1	1.18663	18662684	A	G	0.364078	0.0166825	0.0428685	0.697162
1	1.1868	18679747	A	G	0.225728	0.00111842	0.0485077	0.981605
1	1.18689	18689187	A	G	0.453883	0.00430521	0.039209	0.912567
1	1.18711	18711288	A	G	0.478155	0.0105507	0.0391366	0.787479
1	1.18725	18724532	A	G	0.271845	-0.00294438	0.0473505	0.950417
1	1.18728	18727675	A	G	0.216019	-0.00140798	0.047985	0.976592
1	1.18739	18738968	G	A	0.475728	-0.0128528	0.0407513	0.752461
1	1.18754	18753645	G	A	0.497573	-0.00714699	0.0401358	0.858668
1	1.18773	18772717	G	A	0.114078	0.0243512	0.0715531	0.733612
1	1.18774	18773975	C	A	0.444175	-0.00355593	0.0413465	0.931464
1	1.18789	18788595	A	G	0.162621	0.00419966	0.0533193	0.93722
1	1.18799	18799421	A	G	0.286408	0.0242264	0.0452865	0.592678
1	1.18811	18811386	A	G	0.32767	0.02119	0.0449739	0.637525
1	1.18836	18835955	A	G	0.092233	0.0471401	0.0714915	0.509651
1	1.1884	18840136	G	A	0.34466	-0.00659354	0.0432163	0.878737
1	1.18865	18865258	C	A	0.349515	0.0145201	0.0440062	0.741434
1	1.18875	18874923	C	A	0.349515	0.0145201	0.0440062	0.741434
1	1.18892	18891545	A	G	0.17233	0.0147208	0.0521395	0.777686
1	1.18909	18908939	A	G	0.177184	0.0456083	0.0526656	0.386492
1	1.18922	18922060	A	G	0.0291262	0.250549	0.113619	0.0274429
1	1.18974	18973503	G	A	0.092233	0.0471401	0.0714915	0.509651
1	1.19015	19015038	T	A	0.092233	0.0471401	0.0714915	0.509651
1	1.19035	19035158	C	A	0.31068	0.0150761	0.043131	0.726682
1	1.19041	19041152	G	A	0.0946602	0.0597903	0.0692376	0.387834
1	1.1907	19069941	G	A	0.092233	0.0471401	0.0714915	0.509651
1	1.19088	19088174	A	G	0.092233	0.0471401	0.0714915	0.509651
1	1.1911	19109733	G	A	0.092233	0.0471401	0.0714915	0.509651
1	1.19122	19122439	A	G	0.092233	0.0471401	0.0714915	0.509651
1	1.19134	19133517	G	A	0.101942	0.1022	0.0674765	0.129873
1	1.19146	19145641	A	G	0.092233	0.0471401	0.0714915	0.509651
1	1.19153	19153101	G	C	0.092233	0.0471401	0.0714915	0.509651
1	1.19165	19165031	A	G	0.458738	0.00673766	0.0412403	0.870223
1	1.19209	19209043	A	G	0.157767	0.0104096	0.0556445	0.851604
1	1.1923	19229815	A	T	0.0631068	-0.0280648	0.083031	0.73536
1	1.19232	19231810	G	A	0.235437	0.00305877	0.0477029	0.948874
1	1.19238	19238089	A	G	0.43932	0.000615419	0.0415769	0.98819
1	1.19247	19247015	A	G	0.0412621	-0.040993	0.0992805	0.679679
1	1.1926	19260476	G	A	0.373786	-0.0120145	0.0452226	0.790489
1	1.19282	19281794	C	A	0.237864	-0.00151324	0.0476274	0.974654
1	1.19313	19312763	A	C	0.0242718	-0.0330409	0.131075	0.800981
1	1.19317	19316603	G	A	0.148058	-0.0217143	0.0552531	0.694321
1	1.19362	19361613	G	A	0.0849515	-0.0151668	0.0800559	0.849738
1	1.19371	19371454	A	G	0.478155	0.0154598	0.043114	0.71991
1	1.19385	19385401	G	A	0.216019	0.019153	0.0499971	0.701659
1	1.19399	19399416	C	A	0.412621	0.0178495	0.0445636	0.688759
1	1.19406	19406222	A	G	0.240291	0.0131345	0.0482437	0.785427
1	1.19419	19418649	A	G	0.308252	-0.00583672	0.0468393	0.900831
1	1.19431	19430743	G	A	0.305825	-0.00770804	0.0442554	0.86173
1	1.19444	19444356	A	G	0.337379	0.0220689	0.0419577	0.598903
1	1.19459	19458982	G	A	0.364078	-0.0146947	0.0428566	0.731689
1	1.19474	19474422	A	G	0.240291	-0.00647101	0.0479786	0.892713
1	1.19483	19483125	A	G	0.0631068	-0.0464997	0.0909248	0.609066
1	1.19492	19492481	A	G	0.456311	-0.00203531	0.043025	0.96227
1	1.19503	19503280	G	A	0.223301	-0.00252655	0.0506473	0.960214
1	1.19515	19515473	A	G	0.0800971	0.0445599	0.0771265	0.563432
1	1.19528	19528106	G	A	0.298544	-0.00720702	0.0480205	0.8807
1	1.19534	19534046	A	G	0.478155	0.0233322	0.0406163	0.565661
1	1.19556	19555684	A	G	0.432039	0.00726735	0.0420525	0.862796
1	1.19568	19568314	G	A	0.264563	0.0191377	0.0493664	0.698264
1	1.19586	19585555	A	G	0.131068	-0.00325942	0.0631419	0.958831
1	1.19594	19594047	A	C	0.109223	0.000234735	0.0676156	0.99723
1	1.19602	19602289	A	G	0.106796	0.00519595	0.0685535	0.939583
1	1.19615	19615058	G	A	0.152913	0.0186337	0.0629988	0.767399
1	1.19627	19626625	G	A	0.230583	-0.00962142	0.0520135	0.853245
1	1.19637	19636509	A	G	0.300971	-0.0103187	0.0443359	0.815963
1	1.19641	19641020	C	A	0.286408	0.0114321	0.0482489	0.812704
1	1.19652	19652084	A	G	0.259709	0.00344671	0.0458745	0.940109
1	1.19668	19667530	A	G	0.271845	-0.0278207	0.0484947	0.566181
1	1.1967	19670479	A	G	0.133495	-0.0439127	0.0649732	0.49913
1	1.19686	19685669	G	A	0.0825243	-0.0319965	0.0810399	0.692973
1	1.197	19699633	A	G	0.0291262	0.0736248	0.126853	0.561649
1	1.1971	19709660	A	C	0.0825243	-0.0319965	0.0810399	0.692973
1	1.19719	19719094	G	A	0.0898058	0.0124037	0.0797544	0.876408
1	1.1974	19739556	A	C	0.0800971	0.039018	0.0839384	0.642045
1	1.19743	19742741	G	A	0.0194175	-0.0447226	0.174543	0.797775
1	1.19758	19757907	A	G	0.065534	0.0527908	0.0879792	0.548481
1	1.19764	19763752	A	G	0.0412621	0.0465376	0.103216	0.652078
1	1.19776	19776432	C	A	0.330097	0.0162282	0.0438827	0.711524
1	1.19791	19790760	A	T	0.259709	0.00344671	0.0458745	0.940109
1	1.19809	19808623	A	C	0.026699	-0.109983	0.131242	0.402018
1	1.19857	19857021	G	A	0.184466	0.0125161	0.059165	0.832462
1	1.19871	19870526	A	G	0.334951	0.0133917	0.0425338	0.752878
1	1.19884	19883562	G	A	0.427184	-0.0020326	0.0450045	0.963976
1	1.19892	19891923	A	C	0.026699	-0.109983	0.131242	0.402018
1	1.19905	19904981	G	A	0.466019	0.0114726	0.0425876	0.787632
1	1.19917	19916674	A	G	0.148058	0.00838501	0.0571723	0.883399
1	1.19932	19932466	A	G	0.42233	-0.000387879	0.043245	0.992844
1	1.19934	19934494	A	G	0.298544	-0.00207236	0.0445934	0.962934
1	1.19937	19936943	A	G	0.0800971	0.0284939	0.0814024	0.72631
1	1.19968	19968487	A	G	0.0679612	0.000213567	0.0877703	0.998059
1	1.19972	19972335	A	G	0.0679612	0.000213567	0.0877703	0.998059
1	1.19999	19999160	C	A	0.0703883	-0.0808897	0.0905252	0.371557
1	1.20016	20015759	A	G	0.165049	-0.0447418	0.0610193	0.463412
1	1.20033	20032821	A	G	0.453883	-0.017699	0.0437877	0.686065
1	1.2004	20040189	A	G	0.444175	0.00719486	0.0429873	0.867077
1	1.20054	20054348	G	A	0.463592	0.0010993	0.0429261	0.979569
1	1.20068	20068199	G	A	0.461165	0.0286962	0.0420884	0.495361
1	1.20077	20077410	A	C	0.478155	0.0253808	0.042927	0.55435
1	1.20101	20101318	A	G	0.330097	0.0102658	0.0440751	0.815826
1	1.20105	20105332	A	G	0.330097	0.0102658	0.0440751	0.815826
1	1.2011	20110472	A	G	0.330097	0.0102658	0.0440751	0.815826
1	1.20136	20135704	G	A	0.279126	0.0203999	0.0448831	0.64946
1	1.20161	20161099	A	G	0.296117	-0.023765	0.0472435	0.614942
1	1.20168	20167563	A	G	0.240291	-0.0103835	0.050153	0.835982
1	1.20188	20187696	G	A	0.478155	-0.000750468	0.0456989	0.986898
1	1.20194	20193561	G	A	0.436893	-0.0175395	0.0436104	0.687547
1	1.20202	20202305	A	G	0.264563	0.00192826	0.045758	0.966387
1	1.20219	20219208	G	A	0.264563	0.00192826	0.045758	0.966387
1	1.20228	20228210	G	A	0.140777	-0.0475055	0.0632865	0.452868
1	1.20248	20247782	C	A	0.315534	-0.00450453	0.0430103	0.916589
1	1.2026	20259753	G	A	0.487864	0.00453649	0.043836	0.917576
1	1.20282	20282115	A	G	0.0436893	0.012231	0.113834	0.914435
1	1.20293	20292792	G	A	0.32767	0.0459024	0.0449389	0.307045
1	1.20305	20304931	A	T	0.0339806	0.0320792	0.128952	0.80354
1	1.20336	20336471	A	G	0.291262	-0.00909455	0.0467614	0.845794
1	1.20341	20341163	C	A	0.174757	0.0144903	0.0573194	0.800424
1	1.20361	20360804	G	A	0.0169903	-0.115418	0.194517	0.55294
1	1.20383	20382519	G	A	0.0242718	-0.143743	0.143416	0.316208
1	1.20388	20387883	G	A	0.0873786	-0.0293175	0.0787014	0.70951
1	1.20426	20425939	G	A	0.390777	-0.0175743	0.0437737	0.688066
1	1.20451	20450940	A	G	0.490291	-0.0183791	0.0404765	0.649779
1	1.20458	20458059	A	G	0.257282	-0.0234124	0.049694	0.637547
1	1.20513	20513461	G	A	0.461165	0.00275676	0.0453236	0.951499
1	1.20524	20523711	G	A	0.470874	0.0132337	0.0447456	0.767417
1	1.2055	20549601	A	G	0.274272	-0.00280253	0.0483374	0.953766
1	1.20575	20574858	A	G	0.0339806	0.01093	0.120255	0.92758
1	1.20591	20590614	A	G	0.274272	0.0114097	0.0470396	0.80835
1	1.20592	20592090	G	A	0.274272	0.0114097	0.0470396	0.80835
1	1.20626	20625819	G	A	0.342233	0.0185525	0.0439883	0.6732
1	1.20638	20638142	A	G	0.339806	0.00841559	0.0439784	0.848246
1	1.20656	20656277	G	A	0.322816	0.00914626	0.0452378	0.839775
1	1.20659	20659006	G	A	0.322816	0.00914626	0.0452378	0.839775
1	1.20679	20679215	G	A	0.42233	0.00834382	0.0437457	0.848734
1	1.20687	20687372	A	G	0.514563	-0.0113581	0.0414356	0.783997
1	1.20688	20687937	G	A	0.424757	0.0183356	0.0437101	0.674864
1	1.20696	20695934	A	G	0.257282	0.00766374	0.0498422	0.877799
1	1.20719	20718841	C	A	0.436893	0.0472763	0.0429036	0.270497
1	1.20736	20735772	A	G	0.218447	0.0135501	0.053273	0.799223
1	1.20751	20751208	A	G	0.497573	-0.0183081	0.0415159	0.659221
1	1.20782	20781808	G	A	0.453883	0.0464644	0.0414318	0.262088
1	1.20815	20814625	A	G	0.38835	0.0520047	0.0441792	0.239143
1	1.20825	20824994	C	A	0.393204	0.0549235	0.0443869	0.215946
1	1.20841	20840797	G	A	0.242718	0.00423183	0.0509059	0.933748
1	1.20851	20851127	C	G	0.48301	0.0366618	0.040864	0.36963
1	1.20856	20855810	C	A	0.245146	0.0133706	0.0509779	0.793104
1	1.20868	20868404	A	G	0.240291	0.0551862	0.0521114	0.289598
1	1.20987	20987464	A	G	0.00970874	0.0532351	0.202468	0.792603
1	1.21003	21002632	A	G	0.00970874	0.0532351	0.202468	0.792603
1	1.21024	21023551	G	A	0.254854	-0.0186512	0.0478012	0.696401
1	1.2106	21059755	A	G	0.254854	-0.0186512	0.0478012	0.696401
1	1.21069	21069228	G	A	0.254854	-0.0186512	0.0478012	0.696401
1	1.21081	21081326	A	G	0.254854	-0.0186512	0.0478012	0.696401
1	1.21089	21088910	G	A	0.252427	-0.0191877	0.0478624	0.688499
1	1.21121	21120626	A	C	0.470874	0.0187678	0.0446499	0.674242
1	1.21141	21141240	A	G	0.288835	0.00601155	0.0431679	0.889245
1	1.21191	21190542	G	A	0.0728155	0.021113	0.0835231	0.800438
1	1.21222	21222091	A	G	0.0218447	0.0228922	0.156326	0.883575
1	1.21283	21283328	G	A	0.417476	-0.0308388	0.0436016	0.479389
1	1.21304	21303540	C	A	0.453883	0.0221439	0.0432983	0.609052
1	1.21306	21305612	G	A	0.453883	0.0221439	0.0432983	0.609052
1	1.21326	21326275	G	A	0.453883	0.0221439	0.0432983	0.609052
1	1.21328	21328310	G	A	0.131068	-0.017671	0.0639693	0.782362
1	1.2134	21339611	G	A	0.492718	0.0277377	0.0432001	0.520824
1	1.21357	21357214	G	A	0.453883	0.0221439	0.0432983	0.609052
1	1.21376	21376067	G	C	0.468447	-0.0172035	0.0433946	0.691778
1	1.21393	21393173	G	A	0.461165	0.0212538	0.0435527	0.625549
1	1.21405	21404855	G	A	0.364078	-0.0476771	0.0447458	0.286646
1	1.21426	21426179	A	C	0.264563	-0.0412931	0.048862	0.398057
1	1.21433	21433114	G	A	0.0242718	0.0825488	0.147351	0.575331
1	1.21443	21442964	G	A	0.279126	0.0121957	0.0484259	0.801163
1	1.21457	21457490	A	C	0.279126	0.0121957	0.0484259	0.801163
1	1.21482	21482426	G	A	0.104369	-0.0381569	0.0704324	0.587989
1	1.21509	21508750	G	A	0.106796	-0.0224385	0.0702877	0.749546
1	1.21545	21545361	A	G	0.463592	0.0231671	0.0437005	0.596019
1	1.21656	21656194	G	A	0.182039	0.00396423	0.057277	0.944821
1	1.21661	21660787	G	A	0.0364078	-0.108466	0.111196	0.32934
1	1.21705	21704978	G	A	0.0364078	-0.108466	0.111196	0.32934
1	1.21707	21706948	G	A	0.0364078	-0.108466	0.111196	0.32934
1	1.2172	21720247	C	A	0.0849515	0.020612	0.0803561	0.797559
1	1.2174	21739547	A	G	0.356796	0.00282542	0.0459908	0.951013
1	1.21744	21743886	A	G	0.0364078	-0.108466	0.111196	0.32934
1	1.21759	21759367	G	A	0.0849515	0.020612	0.0803561	0.797559
1	1.21768	21768258	G	A	0.0849515	0.020612	0.0803561	0.797559
1	1.2178	21779972	A	G	0.264563	-0.0372143	0.0482398	0.440443
1	1.21796	21796081	G	A	0.368932	-0.046345	0.0442361	0.294789
1	1.2181	21810391	A	C	0.364078	-0.0445326	0.0444799	0.316736
1	1.21842	21841917	G	A	0.296117	-0.0746015	0.0464215	0.108044
1	1.21855	21855124	G	A	0.349515	-0.00136271	0.0461716	0.976455
1	1.21857	21856668	G	A	0.349515	-0.00136271	0.0461716	0.976455
1	1.21889	21888516	A	G	0.026699	0.0598107	0.142852	0.675444
1	1.21911	21911233	G	A	0.0849515	0.020612	0.0803561	0.797559
1	1.2193	21930339	G	A	0.206311	0.0260344	0.0539541	0.629431
1	1.21931	21930858	A	G	0.206311	0.0260344	0.0539541	0.629431
1	1.21951	21951080	C	A	0.206311	0.0260344	0.0539541	0.629431
1	1.21968	21968494	A	G	0.206311	0.0260344	0.0539541	0.629431
1	1.21974	21974369	G	A	0.206311	0.0260344	0.0539541	0.629431
1	1.21983	21983254	A	G	0.206311	0.0260344	0.0539541	0.629431
1	1.22003	22003486	G	A	0.143204	0.02695	0.0634796	0.671167
1	1.22007	22006916	A	G	0.143204	0.02695	0.0634796	0.671167
1	1.22019	22018645	A	G	0.368932	-0.039371	0.0445244	0.376557
1	1.22046	22046002	A	G	0.109223	0.0667667	0.07125	0.348719
1	1.22047	22046657	G	A	0.400485	-0.0445212	0.0443577	0.315529
1	1.22051	22051495	A	G	0.150485	0.0171143	0.0607193	0.778052
1	1.22062	22062401	A	G	0.150485	0.0171143	0.0607193	0.778052
1	1.22092	22091645	G	A	0.145631	0.0454826	0.0639471	0.476927
1	1.22099	22099323	A	C	0.145631	0.0454826	0.0639471	0.476927
1	1.22115	22115291	C	G	0.473301	-0.0286416	0.0427257	0.502627
1	1.22119	22119320	A	G	0.473301	-0.0286416	0.0427257	0.502627
1	1.22133	22132707	G	A	0.478155	0.0212684	0.042874	0.619846
1	1.2219	22189988	A	T	0.225728	-0.0792685	0.0499917	0.112823
1	1.2225	22249905	C	A	0.0461165	-0.106014	0.106751	0.320667
1	1.22262	22261510	A	G	0.109223	-0.0357741	0.0712475	0.61559
1	1.22262	22261632	A	G	0.109223	-0.0357741	0.0712475	0.61559
1	1.2227	22269586	C	A	0.293689	0.0374947	0.048409	0.438612
1	1.22297	22296505	A	C	0.0631068	0.0186071	0.0908299	0.837684
1	1.22322	22322240	A	G	0.0436893	-0.0775567	0.103911	0.455439
1	1.22333	22333250	G	A	0.0485437	-0.0783245	0.096806	0.418465
1	1.22343	22342955	A	C	0.0485437	-0.0783245	0.096806	0.418465
1	1.22362	22362391	A	G	0.237864	0.0406694	0.0516357	0.430919
1	1.22385	22385198	G	A	0.383495	0.030311	0.0428618	0.479455
1	1.22399	22399006	A	G	0.126214	0.0129139	0.0621894	0.835499
1	1.22402	22401970	A	G	0.0631068	0.0186071	0.0908299	0.837684
1	1.2241	22409611	C	A	0.235437	0.023393	0.0524769	0.655758
1	1.22414	22414085	A	G	0.225728	-0.0809926	0.0500909	0.105897
1	1.2242	22419943	G	A	0.415049	-0.0482336	0.0425148	0.256579
1	1.22424	22424069	G	A	0.415049	-0.0482336	0.0425148	0.256579
1	1.22428	22428452	G	A	0.415049	-0.0482336	0.0425148	0.256579
1	1.2244	22439720	A	G	0.415049	-0.0482336	0.0425148	0.256579
1	1.2245	22450312	C	A	0.0825243	-0.0148333	0.0810804	0.854841
1	1.22459	22459007	A	G	0.502427	0.0336031	0.0429026	0.433486
1	1.22464	22463987	A	G	0.502427	0.0336031	0.0429026	0.433486
1	1.2247	22469558	A	G	0.509709	0.0293424	0.0427879	0.492862
1	1.22535	22535450	G	A	0.126214	0.0107174	0.0626592	0.86419
1	1.22551	22550996	A	C	0.17233	0.0598115	0.0562418	0.287569
1	1.22568	22567562	G	C	0.0169903	0.0386061	0.190949	0.839776
1	1.22577	22576847	A	G	0.398058	-0.0260556	0.0441442	0.555031
1	1.22581	22580584	G	A	0.504854	0.021929	0.0430267	0.61029
1	1.22591	22591074	G	A	0.417476	-0.0523295	0.0404889	0.196205
1	1.22602	22602310	A	G	0.347087	-0.0439168	0.0425289	0.301775
1	1.22614	22614424	A	C	0.157767	-0.00248929	0.056729	0.965
1	1.22627	22626734	A	G	0.152913	0.00657308	0.0568649	0.907977
1	1.2265	22650364	C	A	0.196602	0.021594	0.0512986	0.673794
1	1.22665	22664957	G	A	0.18932	0.0123283	0.0498995	0.80486
1	1.22688	22687621	G	C	0.150485	0.00557246	0.0574242	0.922694
1	1.22688	22687856	G	A	0.186893	0.0167724	0.0561452	0.765145
1	1.22695	22695450	A	G	0.196602	0.00406446	0.055084	0.94118
1	1.22716	22715597	A	G	0.0703883	-0.0144111	0.0852251	0.865722
1	1.22725	22724505	G	A	0.461165	-0.0384678	0.0429408	0.370342
1	1.22741	22740877	G	A	0.514563	0.0401533	0.0437381	0.358598
1	1.22801	22800993	G	A	0.315534	-0.0558448	0.0465197	0.229963
1	1.2281	22810136	G	A	0.242718	-0.0651314	0.0492137	0.185689
1	1.22823	22823138	G	A	0.0679612	0.00982817	0.0874744	0.910542
1	1.22832	22832245	G	A	0.0728155	-0.0108013	0.0842479	0.897984
1	1.22866	22866287	G	A	0.0752427	-0.00400279	0.0819809	0.961058
1	1.22879	22879445	A	G	0.31068	0.0197252	0.0471204	0.675499
1	1.22923	22922850	A	C	0.252427	0.0227617	0.0494571	0.645351
1	1.22933	22932586	A	C	0.257282	0.0156425	0.0490587	0.749838
1	1.2296	22959909	A	C	0.184466	0.0240783	0.0589947	0.683168
1	1.22978	22978436	A	G	0.0679612	0.00982817	0.0874744	0.910542
1	1.23011	23011200	G	A	0.0679612	0.00982817	0.0874744	0.910542
1	1.23017	23017214	T	A	0.453883	0.0412593	0.0434994	0.342874
1	1.23045	23044893	G	A	0.245146	0.0289156	0.0548009	0.597744
1	1.2306	23060455	G	A	0.23301	0.0396903	0.0559403	0.478006
1	1.23066	23066248	A	C	0.237864	0.0350898	0.0552181	0.525118
1	1.23079	23079472	G	A	0.237864	0.0350898	0.0552181	0.525118
1	1.23109	23108674	A	G	0.191748	0.0300582	0.0576756	0.602255
1	1.23124	23123610	A	G	0.366505	-0.0502862	0.0439688	0.252757
1	1.23131	23131454	A	G	0.432039	-0.0303719	0.0448904	0.498672
1	1.23147	23146910	A	G	0.228155	0.0359847	0.0511386	0.481638
1	1.23162	23161548	T	A	0.126214	0.0295557	0.0632765	0.640437
1	1.23184	23183714	A	C	0.48301	-0.0411882	0.0437748	0.34675
1	1.23184	23183736	A	G	0.0703883	0.0325	0.0851192	0.702597
1	1.23205	23204599	G	A	0.347087	-0.0735603	0.044979	0.101958
1	1.23212	23211687	A	G	0.291262	-0.0902047	0.046516	0.052475
1	1.23223	23223054	A	G	0.223301	0.0369974	0.0518645	0.475631
1	1.23239	23239095	A	C	0.223301	0.0369974	0.0518645	0.475631
1	1.23246	23246076	G	A	0.223301	0.0369974	0.0518645	0.475631
1	1.23259	23258920	A	C	0.262136	-0.0617849	0.047361	0.192046
1	1.23271	23270803	A	G	0.446602	0.0218084	0.0432415	0.614023
1	1.23284	23283703	A	G	0.223301	0.0369974	0.0518645	0.475631
1	1.23285	23285268	G	A	0.330097	0.0261933	0.0441824	0.553286
1	1.23286	23285940	G	A	0.262136	-0.0617849	0.047361	0.192046
1	1.23292	23292256	G	A	0.470874	0.0449346	0.0417675	0.282005
1	1.233	23300383	A	C	0.228155	0.0275887	0.051499	0.592157
1	1.23308	23307505	A	G	0.492718	0.0357344	0.0437111	0.413634
1	1.23323	23322720	G	A	0.269417	-0.0615834	0.0483854	0.2031
1	1.23338	23337892	A	G	0.271845	-0.0726497	0.0482299	0.131984
1	1.23359	23359471	A	C	0.0194175	0.0220834	0.135939	0.870951
1	1.23362	23362139	A	G	0.211165	-0.0692606	0.0488515	0.156255
1	1.23373	23372932	G	A	0.371359	-0.0435163	0.0436888	0.319225
1	1.23377	23377302	G	A	0.220874	-0.0685484	0.0481614	0.154648
1	1.23389	23388583	A	G	0.402913	-0.0262463	0.0425279	0.537133
1	1.23395	23394565	A	G	0.186893	-0.0735471	0.0510109	0.149361
1	1.23405	23404515	A	T	0.23301	-0.072606	0.0480658	0.130902
1	1.23411	23411109	A	G	0.18932	0.018379	0.0582683	0.752443
1	1.23422	23422411	G	A	0.407767	0.0431967	0.0412443	0.294944
1	1.23436	23435797	A	G	0.182039	0.0564108	0.0578723	0.329687
1	1.23446	23446470	G	A	0.42233	-0.0425938	0.0406964	0.295272
1	1.23453	23453064	A	G	0.38835	-0.0428755	0.0399392	0.283038
1	1.23469	23468581	G	A	0.419903	0.00505175	0.041208	0.902431
1	1.23499	23498852	A	G	0.371359	0.0359229	0.0416352	0.388247
1	1.23515	23514610	A	G	0.305825	0.0380296	0.045317	0.401362
1	1.23523	23522736	A	C	0.257282	-0.0528399	0.046854	0.259423
1	1.23531	23531388	A	G	0.0242718	-0.0138608	0.122848	0.910166
1	1.23532	23531720	G	A	0.0339806	-0.0617049	0.107805	0.567067
1	1.23535	23535172	G	A	0.303398	-0.0539635	0.0425588	0.204807
1	1.23561	23560780	A	C	0.330097	-0.0717246	0.042125	0.0886313
1	1.23579	23579207	G	C	0.201456	-0.086448	0.0498741	0.0830378
1	1.23581	23581336	A	G	0.271845	-0.0743072	0.0462598	0.108208
1	1.23595	23595189	A	G	0.322816	-0.0652807	0.0420558	0.120605
1	1.23619	23618996	A	G	0.32767	-0.0671477	0.0419899	0.10979
1	1.23635	23634519	G	A	0.167476	0.102995	0.0584519	0.0780624
1	1.23652	23652028	C	A	0.240291	-0.0754001	0.0460087	0.10125
1	1.2367	23670388	G	A	0.240291	-0.0586542	0.0458841	0.20114
1	1.23675	23675365	A	G	0.293689	-0.0617888	0.0439478	0.159736
1	1.23702	23701799	A	G	0.407767	-0.00931968	0.0423148	0.825679
1	1.23707	23706644	G	C	0.118932	0.0189429	0.0577585	0.742936
1	1.23718	23718020	A	G	0.114078	-0.00313545	0.0587928	0.957469
1	1.2373	23730311	G	A	0.148058	0.0173041	0.0545613	0.75113
1	1.23754	23754226	A	G	0.174757	0.0719195	0.0583313	0.217595
1	1.23774	23773565	A	C	0.40534	0.00276343	0.0425277	0.94819
1	1.23798	23798188	G	A	0.395631	0.00375981	0.0427375	0.929897
1	1.23804	23804103	G	A	0.485437	0.013909	0.0423931	0.742839
1	1.23834	23834410	G	A	0.15534	-0.0109685	0.0523164	0.833935
1	1.23837	23837049	A	G	0.0558252	-0.0607616	0.084335	0.47123
1	1.23838	23838138	A	C	0.0169903	-0.135308	0.184402	0.463089
1	1.23862	23861651	A	G	0.165049	-0.038337	0.0527393	0.467278
1	1.23942	23941533	A	G	0.203883	-0.00917804	0.0493434	0.852442
1	1.2398	23980200	A	G	0.0800971	-0.0288152	0.0807717	0.72128
1	1.23986	23985891	A	G	0.332524	0.0530353	0.0449272	0.237812
1	1.24025	24024856	G	A	0.0825243	-0.019227	0.0823187	0.815321
1	1.24032	24032460	G	A	0.0679612	0.00278009	0.0884314	0.97492
1	1.24043	24042626	G	A	0.0631068	0.00279234	0.089381	0.975077
1	1.24056	24056431	A	T	0.0631068	0.00279234	0.089381	0.975077
1	1.24066	24065845	C	A	0.0364078	-0.16606	0.129004	0.198009
1	1.24076	24076060	A	G	0.0631068	0.00279234	0.089381	0.975077
1	1.24084	24083930	G	A	0.0800971	-0.0097307	0.0695017	0.888655
1	1.24088	24088277	C	A	0.359223	0.0359505	0.0450922	0.425297
1	1.24092	24091736	A	G	0.143204	-0.00511942	0.0554515	0.926442
1	1.24092	24092203	A	C	0.42233	0.03185	0.0420294	0.448569
1	1.24092	24092477	G	A	0.417476	0.0320736	0.0421837	0.447056
1	1.24093	24092739	C	A	0.143204	-0.00511942	0.0554515	0.926442
1	1.24097	24097438	A	G	0.0606796	0.0101219	0.0910666	0.911499
1	1.24128	24128108	A	T	0.131068	-0.064775	0.059867	0.27926
1	1.24143	24143018	A	G	0.315534	0.0574675	0.0454865	0.206447
1	1.24159	24158740	A	G	0.208738	-0.0908954	0.0516641	0.0785173
1	1.24174	24174220	A	G	0.296117	-0.0571901	0.0438269	0.191924
1	1.24185	24185121	A	G	0.31068	-0.0660389	0.0443824	0.136764
1	1.24193	24192886	A	G	0.0752427	0.043815	0.0813792	0.590298
1	1.24211	24211435	G	A	0.160194	0.0299249	0.052725	0.57033
1	1.24222	24222155	G	A	0.366505	-0.0260198	0.044753	0.560964
1	1.24257	24257314	A	G	0.245146	0.0116766	0.044206	0.791672
1	1.24273	24272711	G	A	0.412621	0.0241029	0.041999	0.566041
1	1.24301	24301367	G	A	0.150485	0.0401945	0.0549363	0.464377
1	1.24323	24322562	G	A	0.487864	4.19608e-05	0.042108	0.999205
1	1.24337	24336537	A	G	0.0169903	0.0068725	0.144204	0.961989
1	1.24343	24343355	A	G	0.18932	0.0434572	0.0547652	0.427476
1	1.24344	24344208	A	G	0.325243	-0.03589	0.0421122	0.394078
1	1.24352	24351971	A	G	0.325243	-0.03589	0.0421122	0.394078
1	1.24365	24364734	A	G	0.322816	-0.0343385	0.0421081	0.414795
1	1.24387	24387112	C	A	0.286408	0.0244876	0.0476901	0.607621
1	1.24391	24391112	A	G	0.196602	0.0192746	0.0544443	0.72332
1	1.24418	24417633	A	G	0.356796	-0.0534181	0.0426918	0.210844
1	1.24428	24427550	G	A	0.347087	-0.0508028	0.0424895	0.231832
1	1.24431	24430516	G	C	0.252427	0.0670367	0.04961	0.176607
1	1.24431	24430529	A	T	0.480583	0.00918325	0.0424189	0.828606
1	1.24442	24442215	G	A	0.0825243	-0.00521749	0.069243	0.939936
1	1.24468	24467601	A	G	0.0291262	-0.104042	0.157859	0.509841
1	1.24481	24481087	A	G	0.0291262	-0.104042	0.157859	0.509841
1	1.24506	24506304	G	C	0.412621	-0.0164754	0.0440757	0.708554
1	1.24516	24516067	C	A	0.383495	-0.00862654	0.0447608	0.847174
1	1.24528	24528357	G	A	0.412621	-0.0164754	0.0440757	0.708554
1	1.24541	24540921	A	G	0.412621	-0.0164754	0.0440757	0.708554
1	1.24542	24541601	G	A	0.424757	-0.00203055	0.0430762	0.962403
1	1.24544	24544483	G	A	0.402913	-0.0154303	0.0440551	0.726151
1	1.24554	24554257	A	G	0.092233	-0.0255978	0.0755475	0.734737
1	1.24558	24557788	A	C	0.092233	-0.0255978	0.0755475	0.734737
1	1.24571	24570506	G	A	0.0873786	-0.0254685	0.0753061	0.735213
1	1.24598	24597626	G	A	0.203883	-0.068151	0.0518156	0.188422
1	1.24605	24604895	G	A	0.385922	-0.00901144	0.0441551	0.838286
1	1.24617	24617129	A	G	0.230583	0.0516693	0.0515058	0.315776
1	1.24644	24643635	A	G	0.298544	-0.0360259	0.0437525	0.41028
1	1.24648	24647704	G	A	0.393204	0.0101762	0.0432244	0.813877
1	1.24657	24656606	A	G	0.393204	0.0101762	0.0432244	0.813877
1	1.24672	24671994	A	G	0.220874	-0.0539202	0.0516043	0.296079
1	1.24683	24682991	A	G	0.298544	-0.0325403	0.0436551	0.456033
1	1.24694	24693843	G	A	0.065534	0.0230851	0.0774236	0.765576
1	1.2471	24710385	A	G	0.456311	-0.0149158	0.0429649	0.728469
1	1.24718	24718405	G	A	0.213592	0.0100143	0.0479053	0.834414
1	1.24725	24724808	A	G	0.0582524	-0.0184783	0.0886414	0.834869
1	1.24738	24738416	A	G	0.123786	0.0058104	0.0622515	0.925635
1	1.24752	24752248	A	G	0.106796	0.0050409	0.0656705	0.938814
1	1.24764	24763508	G	A	0.492718	-0.0217536	0.0423675	0.607637
1	1.24786	24785843	A	G	0.495146	0.00338511	0.0422828	0.93619
1	1.24796	24795748	G	A	0.453883	-0.0403409	0.0410181	0.325365
1	1.24818	24818023	A	G	0.395631	-0.0399174	0.0411031	0.331472
1	1.24846	24845873	A	G	0.478155	-0.00329531	0.0424529	0.938128
1	1.24857	24856757	A	G	0.0898058	-0.00929962	0.0692223	0.89313
1	1.24873	24872931	A	G	0.458738	-0.0249625	0.0427056	0.558868
1	1.24893	24893106	A	G	0.390777	-0.0127961	0.044458	0.773481
1	1.249	24899952	G	C	0.199029	0.0157979	0.0486796	0.745539
1	1.2491	24909599	A	G	0.143204	0.0804525	0.0627142	0.199547
1	1.2491	24910448	C	A	0.143204	0.0804525	0.0627142	0.199547
1	1.2492	24920047	A	G	0.143204	0.0804525	0.0627142	0.199547
1	1.24928	24927539	A	G	0.148058	0.0588584	0.0578379	0.308847
1	1.24932	24931996	G	A	0.216019	0.0490854	0.0518812	0.344092
1	1.24945	24945204	A	G	0.0485437	-0.0151257	0.0999761	0.879745
1	1.24971	24970579	C	A	0.145631	0.00261531	0.0577551	0.963882
1	1.24983	24983079	G	A	0.211165	0.0346766	0.0503515	0.491019
1	1.25009	25008928	A	G	0.065534	0.00513709	0.0878987	0.953396
1	1.25015	25014517	G	A	0.0218447	0.0970725	0.129462	0.453368
1	1.2502	25019808	C	A	0.315534	-0.0689899	0.0435598	0.11324
1	1.25034	25034146	A	T	0.480583	0.01836	0.0415291	0.658416
1	1.25045	25044773	G	A	0.169903	0.0852998	0.0584291	0.144321
1	1.2505	25049948	A	G	0.116505	0.0793601	0.0635877	0.212016
1	1.25051	25051095	A	T	0.116505	0.0793601	0.0635877	0.212016
1	1.25074	25074450	G	A	0.121359	0.0665868	0.0637526	0.296274
1	1.25086	25085969	A	G	0.186893	-0.0585125	0.0541353	0.279761
1	1.25114	25114117	G	A	0.252427	-0.00443779	0.0476487	0.925796
1	1.25115	25114614	G	A	0.257282	-0.0114257	0.0468804	0.807448
1	1.25115	25114740	G	C	0.257282	-0.0114257	0.0468804	0.807448
1	1.25161	25160978	G	C	0.400485	0.0250363	0.0424106	0.554968
1	1.2517	25170162	G	A	0.31068	0.000679532	0.0456435	0.988122
1	1.25194	25194333	A	G	0.288835	-0.0381811	0.0452679	0.398979
1	1.25209	25209358	A	G	0.383495	-0.0546164	0.0438748	0.213196
1	1.25242	25241661	G	A	0.291262	0.027496	0.0460729	0.550646
1	1.2526	25260412	C	A	0.0873786	-0.036205	0.0684276	0.596737
1	1.25272	25272482	A	G	0.48301	-0.0199931	0.0426953	0.639589
1	1.25283	25283411	A	G	0.466019	-0.0152767	0.0424809	0.719137
1	1.25289	25289424	G	A	0.322816	0.0100643	0.0453419	0.824341
1	1.25311	25311040	A	C	0.254854	0.0203893	0.0462296	0.659181
1	1.25352	25351540	A	G	0.220874	0.0497222	0.0528213	0.346536
1	1.25386	25385881	C	A	0.150485	-0.00243416	0.0602006	0.967747
1	1.25387	25387348	C	G	0.140777	-0.00849506	0.0605234	0.888376
1	1.25401	25401242	A	C	0.0776699	0.0144298	0.0736554	0.844681
1	1.25403	25403286	G	A	0.143204	0.0243864	0.060328	0.686044
1	1.25417	25417101	G	A	0.305825	0.0132411	0.0465165	0.77591
1	1.25426	25425804	G	A	0.0776699	0.0144298	0.0736554	0.844681
1	1.25429	25429477	A	C	0.167476	-0.0178738	0.0540126	0.740706
1	1.25446	25446103	G	C	0.0631068	-0.00100334	0.0884602	0.99095
1	1.25449	25448765	A	G	0.114078	0.0285029	0.0674358	0.672538
1	1.2545	25449976	A	G	0.0728155	-0.0225779	0.0758388	0.765925
1	1.25484	25483783	A	G	0.247573	0.00988693	0.0476493	0.835624
1	1.25511	25510693	A	G	0.0728155	0.000286958	0.0761164	0.996992
1	1.25524	25524464	A	G	0.0752427	-0.000537191	0.074108	0.994216
1	1.25547	25547188	A	G	0.262136	-0.0462192	0.0480542	0.336143
1	1.25559	25558695	G	A	0.0873786	-0.0768873	0.0785233	0.327498
1	1.2556	25559797	G	A	0.179612	-0.0309358	0.0535462	0.56344
1	1.2556	25560281	A	G	0.276699	-0.0441863	0.0456902	0.333503
1	1.25562	25561677	A	G	0.0873786	-0.0768873	0.0785233	0.327498
1	1.25563	25563427	G	A	0.0825243	0.062007	0.0722931	0.391049
1	1.2558	25580144	C	G	0.174757	-0.0227198	0.0548731	0.678843
1	1.25611	25610621	A	G	0.347087	-0.0184774	0.0442886	0.676529
1	1.25621	25621297	G	A	0.11165	-0.0352637	0.0683469	0.605888
1	1.25638	25638139	A	C	0.208738	-0.00789752	0.051497	0.878115
1	1.25672	25671994	A	G	0.196602	-0.0150722	0.0524061	0.77365
1	1.25696	25695626	A	G	0.140777	0.00432052	0.049134	0.92993
1	1.25714	25714140	G	A	0.347087	-0.0275658	0.0502866	0.583573
1	1.25771	25770887	G	A	0.123786	0.0190778	0.0613539	0.755841
1	1.25793	25793141	G	A	0.441748	0.0239117	0.0472869	0.613086
1	1.25798	25798483	A	T	0.252427	-0.0308718	0.0478458	0.518775
1	1.25801	25801067	C	G	0.252427	-0.0308718	0.0478458	0.518775
1	1.2581	25810445	G	A	0.43932	0.0262286	0.0476234	0.581805
1	1.25821	25820617	G	A	0.381068	0.0194886	0.0462487	0.673472
1	1.25821	25820717	A	G	0.383495	0.0173646	0.0459049	0.705229
1	1.25838	25838266	G	C	0.201456	0.000256146	0.0536409	0.99619
1	1.25852	25851893	T	A	0.262136	-0.0162069	0.0489864	0.740762
1	1.2587	25869509	A	G	0.262136	-0.0175508	0.0487777	0.718987
1	1.25875	25874646	A	G	0.262136	-0.0175508	0.0487777	0.718987
1	1.25912	25911818	C	A	0.0849515	0.0537544	0.0697583	0.440956
1	1.25931	25931311	G	A	0.259709	-0.0307146	0.0488619	0.529611
1	1.25933	25933320	G	A	0.0752427	-0.0499888	0.0737205	0.497717
1	1.25973	25973253	A	G	0.128641	-0.0168243	0.0602928	0.780212
1	1.25979	25979361	A	G	0.206311	-0.0292282	0.053959	0.588043
1	1.25993	25993251	A	G	0.199029	-0.0160266	0.0540878	0.766995
1	1.26011	26011430	A	G	0.196602	-0.0129761	0.0541582	0.810644
1	1.26013	26012685	G	A	0.131068	-0.0199731	0.0602664	0.740333
1	1.26045	26044599	A	G	0.131068	-0.0199731	0.0602664	0.740333
1	1.26055	26055085	A	G	0.133495	-0.0226425	0.0600971	0.706349
1	1.26073	26072659	G	A	0.133495	-0.0226425	0.0600971	0.706349
1	1.26095	26095136	A	C	0.179612	-0.00862562	0.0548995	0.875153
1	1.26105	26104827	G	A	0.0509709	0.0291886	0.0936307	0.755237
1	1.2612	26120031	A	G	0.145631	-0.0251321	0.0564371	0.656095
1	1.26145	26144928	C	A	0.203883	-0.0153423	0.051286	0.764824
1	1.26157	26156743	G	A	0.0752427	-0.053802	0.0785897	0.493601
1	1.26171	26170953	A	G	0.17233	0.0160401	0.0533143	0.763521
1	1.26193	26193421	G	A	0.065534	0.0448401	0.0807131	0.578519
1	1.26207	26207215	A	G	0.286408	0.0135983	0.0477012	0.775589
1	1.26224	26224100	A	G	0.0728155	0.0410894	0.0825218	0.618539
1	1.2624	26240082	T	A	0.364078	-0.0151133	0.0454203	0.739328
1	1.26251	26250939	A	G	0.104369	0.0153109	0.0678429	0.821449
1	1.26262	26261913	A	G	0.320388	-0.0285507	0.0465879	0.539985
1	1.26267	26266774	A	G	0.271845	-0.0217599	0.0465754	0.640358
1	1.26288	26288257	A	G	0.206311	-0.036046	0.0496342	0.467696
1	1.26293	26293324	G	A	0.206311	-0.036046	0.0496342	0.467696
1	1.26307	26307304	C	A	0.208738	-0.0417794	0.0494784	0.398447
1	1.26313	26313474	A	G	0.0485437	-0.0119982	0.0925754	0.89688
1	1.2633	26330301	A	G	0.026699	0.00885799	0.118811	0.940569
1	1.26369	26368937	A	G	0.0825243	-0.0602332	0.0717725	0.401343
1	1.26384	26384196	G	A	0.23301	0.000522196	0.0490608	0.991508
1	1.26392	26391998	G	A	0.148058	-0.0364137	0.050411	0.470088
1	1.26406	26405959	G	A	0.0679612	-0.0554049	0.0770293	0.471974
1	1.26408	26408125	A	G	0.0679612	-0.0554049	0.0770293	0.471974
1	1.26439	26438930	C	A	0.0412621	-0.0524401	0.100019	0.600068
1	1.26457	26457060	G	A	0.131068	-0.0016182	0.0611368	0.978884
1	1.26486	26485950	A	G	0.026699	0.0314186	0.12491	0.801404
1	1.26516	26516342	A	G	0.026699	0.0314186	0.12491	0.801404
1	1.26524	26523535	G	A	0.157767	-0.0176792	0.0564914	0.754316
1	1.266	26599683	G	A	0.305825	-0.0132647	0.047595	0.780476
1	1.2663	26630051	A	C	0.026699	-0.0342091	0.129261	0.791278
1	1.26647	26646523	A	T	0.225728	-0.013266	0.050607	0.793216
1	1.26672	26672433	A	C	0.279126	-0.008899	0.0478428	0.852441
1	1.2669	26690426	G	A	0.0242718	0.110769	0.113737	0.330102
1	1.26705	26705395	G	A	0.11165	-0.0159586	0.0661667	0.809409
1	1.26736	26736172	G	A	0.201456	0.0105089	0.0543382	0.846647
1	1.26747	26746809	G	A	0.0339806	-0.0970869	0.117737	0.409593
1	1.26764	26763919	A	G	0.128641	0.0162107	0.0650136	0.803095
1	1.26775	26775069	A	G	0.252427	-0.00713806	0.0497405	0.88589
1	1.26803	26803305	G	A	0.0898058	0.03706	0.0802851	0.644365
1	1.26838	26837876	A	G	0.0218447	0.0345186	0.131123	0.792354
1	1.26854	26854446	G	A	0.101942	-0.0575952	0.0698257	0.409461
1	1.26862	26861885	C	A	0.36165	0.0139347	0.0436769	0.749695
1	1.26863	26863343	G	A	0.25	0.0153147	0.0479413	0.749388
1	1.26876	26875511	C	A	0.390777	-0.00974201	0.0449907	0.828572
1	1.26876	26875908	G	A	0.390777	-0.00974201	0.0449907	0.828572
1	1.26882	26882485	G	A	0.393204	-0.0100927	0.0451081	0.822956
1	1.26885	26884664	A	G	0.308252	-0.0104917	0.0445895	0.81398
1	1.26948	26948120	A	G	0.196602	-0.0138719	0.0538069	0.796554
1	1.26965	26964727	G	A	0.0485437	0.0178249	0.106051	0.866522
1	1.26974	26974225	G	A	0.184466	0.0143043	0.0543014	0.792224
1	1.26989	26988742	A	G	0.281553	0.0141667	0.0490339	0.772645
1	1.26999	26999228	A	C	0.291262	0.026937	0.0486896	0.580099
1	1.27011	27010505	G	A	0.293689	-0.000520158	0.0475679	0.991275
1	1.27033	27032573	G	A	0.470874	-0.0067733	0.0447148	0.879599
1	1.2705	27050001	A	G	0.320388	-0.0277802	0.0458107	0.544241
1	1.27072	27072157	G	A	0.444175	-0.00942071	0.0439992	0.830461
1	1.27076	27075592	T	A	0.444175	-0.00942071	0.0439992	0.830461
1	1.27082	27082072	A	C	0.286408	-0.0130775	0.047487	0.783016
1	1.27109	27109036	C	A	0.118932	-0.00433058	0.0608315	0.943247
1	1.27115	27115230	A	C	0.0970874	-0.0824827	0.0691502	0.232946
1	1.27132	27131601	G	A	0.220874	-0.0460439	0.0497304	0.354514
1	1.2716	27159789	G	A	0.507282	-0.0131152	0.0431093	0.760952
1	1.27181	27181416	A	C	0.466019	0.0158331	0.0428858	0.711985
1	1.2719	27189938	A	G	0.383495	-0.0185973	0.0432194	0.666977
1	1.27199	27198757	A	G	0.347087	-0.0347111	0.0442018	0.432286
1	1.2721	27209577	A	G	0.441748	0.0165004	0.0432076	0.702545
1	1.27225	27225262	A	G	0.456311	0.0169883	0.0416567	0.683409
1	1.27239	27239311	C	A	0.371359	-0.00979005	0.0443713	0.825374
1	1.27263	27263289	G	C	0.206311	-0.0109099	0.0495005	0.82556
1	1.27279	27279310	A	G	0.417476	0.0287387	0.0434936	0.508768
1	1.27287	27286844	G	A	0.373786	-0.00129615	0.0429562	0.975928
1	1.27301	27300794	A	C	0.417476	0.0287387	0.0434936	0.508768
1	1.27351	27350928	A	C	0.378641	-0.0337879	0.0435749	0.438104
1	1.27357	27357008	A	G	0.23301	-0.0710609	0.0508673	0.162417
1	1.27367	27367488	A	G	0.429612	0.0193697	0.0433671	0.655132
1	1.27388	27387938	A	G	0.245146	-0.0433515	0.0485716	0.37211
1	1.27394	27393839	G	A	0.368932	-0.0215067	0.0443029	0.62736
1	1.27413	27412979	G	A	0.0970874	0.0842129	0.0762813	0.269602
1	1.2743	27429862	A	G	0.0291262	-0.01005	0.141372	0.943327
1	1.27458	27457651	G	A	0.293689	0.00888629	0.0449692	0.843352
1	1.27469	27469100	A	G	0.0509709	0.17056	0.0930566	0.066823
1	1.27469	27469125	A	C	0.0509709	0.17056	0.0930566	0.066823
1	1.27474	27474445	G	A	0.0631068	0.00483467	0.0828301	0.953455
1	1.27506	27506312	G	A	0.0582524	0.0180217	0.0897944	0.840934
1	1.27517	27516846	A	G	0.216019	0.0137297	0.0498606	0.783038
1	1.27533	27532770	A	C	0.402913	-0.0287124	0.0433283	0.507541
1	1.27542	27542326	A	C	0.15534	0.0391612	0.0587746	0.505223
1	1.27559	27558586	G	A	0.143204	0.0702013	0.0650255	0.280321
1	1.27564	27564457	A	G	0.143204	0.0702013	0.0650255	0.280321
1	1.27574	27574029	A	G	0.337379	0.0429898	0.0444449	0.333414
1	1.27597	27596835	G	A	0.145631	-0.0524332	0.0609849	0.389914
1	1.27621	27620600	A	G	0.0558252	0.0627767	0.0891316	0.481237
1	1.27632	27632471	G	A	0.242718	0.00535573	0.0492416	0.91339
1	1.27646	27645842	G	A	0.487864	0.0540032	0.0417865	0.196232
1	1.27647	27647170	G	A	0.150485	0.0184267	0.062233	0.76716
1	1.27659	27658799	A	G	0.092233	0.0246736	0.0768363	0.74812
1	1.27669	27669150	G	A	0.400485	0.023795	0.0440066	0.588704
1	1.2767	27669668	A	C	0.288835	0.0170161	0.0467544	0.715897
1	1.2767	27669989	A	C	0.296117	0.0311964	0.0450726	0.488852
1	1.2767	27670053	G	A	0.383495	0.0225683	0.043703	0.605574
1	1.27671	27670873	A	G	0.298544	-0.0296398	0.0478248	0.535417
1	1.27671	27671072	A	G	0.298544	-0.0296398	0.0478248	0.535417
1	1.27672	27671619	A	G	0.298544	-0.0296398	0.0478248	0.535417
1	1.27672	27671838	A	G	0.274272	-0.0293036	0.0503181	0.56032
1	1.27673	27672801	G	A	0.298544	-0.0296398	0.0478248	0.535417
1	1.27673	27673418	T	A	0.0242718	-0.0203522	0.121213	0.866658
1	1.27691	27691220	A	C	0.116505	-0.0969253	0.0645612	0.13328
1	1.27699	27698746	C	A	0.351942	-0.0126505	0.0461771	0.784118
1	1.27703	27702948	C	A	0.160194	-0.0703501	0.0609324	0.248271
1	1.27704	27704076	G	A	0.339806	-0.0312882	0.0461348	0.497652
1	1.27707	27706859	A	G	0.339806	-0.0312882	0.0461348	0.497652
1	1.27723	27722553	G	A	0.169903	-0.0771031	0.060242	0.200584
1	1.27739	27739280	G	A	0.177184	-0.0451732	0.0606504	0.456385
1	1.27753	27752548	G	A	0.32767	-0.0290444	0.0461498	0.529119
1	1.27762	27761602	C	A	0.160194	-0.0787918	0.0609106	0.195816
1	1.27803	27802832	A	G	0.191748	0.0126166	0.0527352	0.810917
1	1.27811	27810863	C	A	0.169903	0.0207896	0.0563567	0.712208
1	1.27819	27819151	G	A	0.320388	-0.0201423	0.0449935	0.654391
1	1.27843	27843424	A	G	0.376214	-0.0244735	0.0458672	0.593637
1	1.2786	27860195	C	A	0.065534	0.0642626	0.0838822	0.443614
1	1.27866	27865896	G	A	0.0776699	0.0434106	0.07636	0.569696
1	1.27877	27877028	A	G	0.322816	0.0579874	0.0456046	0.203542
1	1.27889	27888848	A	G	0.133495	0.0631993	0.0628013	0.314253
1	1.27902	27901798	A	G	0.398058	0.0217433	0.0441915	0.622702
1	1.27924	27924114	C	A	0.276699	0.0370133	0.0485577	0.445908
1	1.27945	27945221	G	A	0.18932	0.0464801	0.0532454	0.382695
1	1.27963	27963241	G	A	0.186893	0.0437963	0.0583358	0.452796
1	1.27968	27967727	G	A	0.495146	0.0282549	0.0421608	0.502749
1	1.27988	27987683	G	A	0.271845	-0.00533092	0.0490477	0.91345
1	1.27992	27992184	G	C	0.279126	-0.0165421	0.0483347	0.732169
1	1.28	28000311	A	G	0.17233	-0.0235615	0.0553897	0.670562
1	1.28033	28032774	C	A	0.177184	-0.0457921	0.0556813	0.410852
1	1.28086	28085701	C	G	0.305825	-0.00957198	0.0472964	0.839618
1	1.28092	28092176	C	G	0.305825	-0.00957198	0.0472964	0.839618
1	1.28117	28116668	G	A	0.305825	-0.00957198	0.0472964	0.839618
1	1.28167	28166912	T	A	0.298544	0.001347	0.0479583	0.977593
1	1.28192	28191554	G	A	0.417476	0.0161042	0.0445495	0.717734
1	1.28198	28197783	A	C	0.303398	-0.00395211	0.0473627	0.933499
1	1.28233	28233414	A	G	0.038835	0.133764	0.104617	0.201036
1	1.28265	28264651	G	A	0.133495	-0.00178321	0.0631147	0.97746
1	1.28285	28285385	A	T	0.0533981	0.0887726	0.0935172	0.342486
1	1.28306	28306131	A	G	0.0533981	0.0887726	0.0935172	0.342486
1	1.28322	28322353	C	A	0.162621	-0.0426022	0.0558487	0.445574
1	1.28335	28334597	G	A	0.199029	-0.00103209	0.0519422	0.984147
1	1.28348	28347642	G	A	0.194175	-0.0123071	0.0519221	0.812634
1	1.28369	28368785	A	G	0.296117	0.00229695	0.0484122	0.962158
1	1.28386	28386038	A	T	0.296117	0.00229695	0.0484122	0.962158
1	1.28395	28394962	C	A	0.296117	0.00229695	0.0484122	0.962158
1	1.28402	28402306	A	G	0.296117	0.00229695	0.0484122	0.962158
1	1.2844	28440250	A	C	0.0970874	-0.0281034	0.0687142	0.682547
1	1.28449	28449172	A	G	0.0970874	0.00668069	0.0700211	0.923989
1	1.28463	28462550	G	A	0.269417	-0.0274077	0.0485572	0.572454
1	1.28474	28474148	G	A	0.269417	-0.0274077	0.0485572	0.572454
1	1.28496	28496226	G	A	0.228155	0.00858614	0.0500166	0.8637
1	1.28509	28508765	G	A	0.165049	0.0348727	0.0568173	0.539368
1	1.28522	28521780	G	A	0.133495	0.00540227	0.0644775	0.933227
1	1.28563	28562764	G	A	0.485437	-0.031414	0.0423886	0.458635
1	1.28578	28578350	G	A	0.495146	-0.0110123	0.042149	0.793884
1	1.28579	28578927	C	A	0.495146	-0.0110123	0.042149	0.793884
1	1.28588	28588146	G	A	0.038835	0.0640088	0.10247	0.532195
1	1.28606	28606224	A	C	0.131068	-0.0357675	0.0614762	0.560694
1	1.28632	28631967	C	A	0.402913	0.0185141	0.0471458	0.694543
1	1.28651	28651055	G	A	0.038835	0.0640088	0.10247	0.532195
1	1.28658	28657743	A	G	0.385922	0.0208029	0.0436919	0.633983
1	1.28667	28667043	G	A	0.126214	-0.0185532	0.0674893	0.783389
1	1.2868	28679956	A	G	0.286408	0.0299639	0.0498619	0.547881
1	1.28696	28695753	A	C	0.32767	-0.0367202	0.0460943	0.425664
1	1.28699	28698977	A	T	0.32767	-0.0367202	0.0460943	0.425664
1	1.28702	28701627	A	G	0.114078	0.00520812	0.0725549	0.942776
1	1.28713	28713303	A	C	0.497573	-0.0110096	0.0449463	0.806494
1	1.2874	28740349	G	A	0.366505	-0.00952086	0.0446449	0.831126
1	1.28749	28749448	A	T	0.320388	0.0366516	0.0463634	0.429219
1	1.28762	28762329	G	A	0.429612	0.0368812	0.0431708	0.392934
1	1.28781	28781232	A	G	0.109223	0.0147937	0.0735022	0.840488
1	1.28785	28784627	G	A	0.230583	0.0477484	0.0505478	0.344853
1	1.28848	28848094	A	G	0.385922	0.0195309	0.0462158	0.672585
1	1.28888	28888166	C	A	0.303398	0.0135595	0.0475603	0.775567
1	1.28898	28897877	G	A	0.303398	0.0135595	0.0475603	0.775567
1	1.28918	28917696	G	A	0.218447	-0.0242319	0.0526689	0.645458
1	1.28922	28921791	G	A	0.308252	-0.0525804	0.046252	0.255611
1	1.28933	28932794	A	G	0.339806	0.0145895	0.0458604	0.750387
1	1.28933	28933346	A	G	0.339806	0.0145895	0.0458604	0.750387
1	1.28946	28945936	C	A	0.463592	-0.0294527	0.0436322	0.499662
1	1.28977	28977145	G	A	0.0436893	0.103453	0.0979572	0.290921
1	1.29013	29013487	A	G	0.332524	0.0104705	0.0453933	0.817577
1	1.29034	29033626	A	C	0.332524	0.0104705	0.0453933	0.817577
1	1.29039	29039198	G	A	0.332524	0.0104705	0.0453933	0.817577
1	1.29047	29047031	A	G	0.332524	0.0104705	0.0453933	0.817577
1	1.29059	29058933	C	A	0.332524	0.0104705	0.0453933	0.817577
1	1.29173	29173380	C	A	0.415049	-0.022117	0.0429289	0.606412
1	1.2922	29219791	G	A	0.191748	0.0389615	0.0552651	0.480814
1	1.2924	29239759	A	C	0.0218447	0.12481	0.16133	0.439149
1	1.2925	29250013	A	G	0.191748	0.0389615	0.0552651	0.480814
1	1.29261	29260841	A	G	0.271845	0.00509116	0.0474723	0.914595
1	1.29273	29273189	A	C	0.269417	0.00544886	0.0475844	0.908834
1	1.29285	29284749	A	G	0.26699	0.00842378	0.0480955	0.860964
1	1.29292	29292151	A	C	0.303398	-0.0504077	0.0449198	0.26179
1	1.29311	29311205	A	C	0.237864	-0.0190989	0.0513572	0.70998
1	1.2942	29419724	A	C	0.106796	0.03559	0.0737412	0.629356
1	1.29429	29429098	A	G	0.32767	0.00794878	0.0459452	0.862647
1	1.29436	29436104	A	G	0.276699	0.0447268	0.04674	0.338604
1	1.29449	29448880	A	G	0.427184	0.00195277	0.0436406	0.964309
1	1.29457	29457365	A	G	0.0339806	0.18268	0.116545	0.117005
1	1.29496	29495565	G	A	0.092233	0.00613114	0.0789549	0.938104
1	1.29507	29507030	C	G	0.135922	0.13561	0.0638318	0.0336291
1	1.29524	29523677	A	G	0.133495	0.0558627	0.0630295	0.375459
1	1.29549	29548741	G	A	0.412621	-0.0327446	0.044253	0.459336
1	1.29612	29611762	A	G	0.150485	-0.0211518	0.0579316	0.715024
1	1.29626	29625723	G	A	0.296117	-0.0482064	0.0455299	0.289697
1	1.29648	29647956	A	C	0.296117	-0.0482064	0.0455299	0.289697
1	1.29655	29654865	A	C	0.160194	0.0290854	0.0598547	0.627014
1	1.29674	29673713	A	C	0.184466	-0.0495807	0.0555224	0.371865
1	1.29678	29677815	A	G	0.184466	-0.0495807	0.0555224	0.371865
1	1.29687	29686599	A	G	0.303398	-0.0388681	0.0464953	0.403179
1	1.29711	29711070	G	A	0.347087	0.0542823	0.0451605	0.229369
1	1.29727	29727306	A	G	0.468447	-0.016936	0.0415524	0.683581
1	1.29736	29736484	G	A	0.492718	-0.00450761	0.0416682	0.913854
1	1.29763	29763177	A	G	0.332524	-0.0119796	0.0444299	0.787445
1	1.29797	29797490	A	G	0.383495	-0.013638	0.0434855	0.753808
1	1.29823	29823423	G	A	0.398058	-0.0360549	0.0433735	0.405824
1	1.29825	29824836	A	G	0.0873786	0.0146379	0.0813029	0.85712
1	1.29837	29836939	A	G	0.101942	-0.016131	0.0732665	0.825739
1	1.29847	29847127	A	G	0.101942	-0.016131	0.0732665	0.825739
1	1.29902	29901956	A	T	0.191748	-0.00519879	0.0533655	0.922394
1	1.29904	29904481	G	A	0.206311	-0.0184391	0.0511599	0.718532
1	1.29946	29945571	G	A	0.213592	-0.0136001	0.0519032	0.7933
1	1.29957	29957422	A	G	0.213592	-0.0136001	0.0519032	0.7933
1	1.29971	29970719	A	G	0.213592	-0.0136001	0.0519032	0.7933
1	1.2998	29979872	A	G	0.0970874	-0.000687574	0.0762818	0.992808
1	1.30007	30007115	G	A	0.065534	0.106234	0.0954382	0.265658
1	1.30011	30011276	G	A	0.0315534	-0.0459263	0.160345	0.774555
1	1.30021	30021046	A	C	0.145631	0.0334	0.0589147	0.570768
1	1.30031	30031361	A	G	0.114078	0.0901142	0.0680427	0.185378
1	1.30043	30043163	A	C	0.259709	0.0295412	0.0475979	0.534835
1	1.30055	30054556	G	A	0.206311	-0.0012524	0.0513528	0.980543
1	1.30068	30068274	G	A	0.131068	0.0721193	0.0631758	0.253635
1	1.30079	30078898	A	G	0.0995146	-0.0013798	0.0692774	0.98411
1	1.30092	30091978	A	G	0.114078	-0.0022411	0.0647233	0.972378
1	1.301	30100223	A	G	0.25	0.0251483	0.0525005	0.631931
1	1.30116	30116436	A	G	0.354369	0.0168809	0.0468413	0.718559
1	1.30132	30132265	A	G	0.26699	0.0174867	0.0485963	0.71897
1	1.30135	30135069	A	C	0.150485	0.0566992	0.0617307	0.358361
1	1.3016	30159880	C	A	0.453883	-0.0617945	0.0445736	0.165641
1	1.30186	30185693	A	G	0.174757	-0.0385359	0.0538229	0.474006
1	1.30212	30212458	A	G	0.160194	-0.0376774	0.0549551	0.492963
1	1.30219	30218928	G	A	0.337379	0.0367428	0.0497837	0.460484
1	1.30232	30231620	A	G	0.208738	0.0575372	0.0556242	0.300954
1	1.30241	30240673	G	A	0.444175	-0.0674081	0.0446994	0.131547
1	1.30262	30261690	C	A	0.317961	0.0645423	0.0466443	0.166446
1	1.30262	30262229	G	A	0.303398	0.0670745	0.0462625	0.147096
1	1.30262	30262281	G	A	0.315534	0.0666838	0.0466358	0.152751
1	1.30263	30262685	A	C	0.303398	0.0670745	0.0462625	0.147096
1	1.30263	30263048	G	A	0.317961	0.0645423	0.0466443	0.166446
1	1.30299	30299237	A	C	0.143204	0.0735027	0.0635865	0.247702
1	1.30308	30308408	A	G	0.330097	0.0678752	0.0456137	0.136739
1	1.3032	30320440	G	A	0.0169903	0.0306782	0.183821	0.867455
1	1.30373	30373185	A	G	0.230583	0.0147702	0.0519496	0.776167
1	1.30386	30386490	C	A	0.150485	0.0643642	0.0650262	0.322262
1	1.304	30399975	A	C	0.0291262	0.00783389	0.148315	0.957876
1	1.30406	30406096	G	A	0.252427	0.0401751	0.0490212	0.412476
1	1.30417	30417434	G	A	0.504854	-0.0101999	0.0438381	0.816016
1	1.30419	30418999	T	A	0.269417	-0.0636215	0.0478774	0.1839
1	1.30419	30419209	A	G	0.402913	-0.00370474	0.0434808	0.932099
1	1.3042	30419695	A	G	0.092233	0.0214123	0.0761336	0.778522
1	1.3042	30420120	A	G	0.269417	-0.0636215	0.0478774	0.1839
1	1.30424	30424188	G	A	0.0776699	0.0694529	0.0881317	0.430663
1	1.30434	30433850	A	C	0.0436893	-0.0893147	0.111545	0.423304
1	1.30451	30451365	G	A	0.0873786	0.00120036	0.0842692	0.988635
1	1.3046	30459913	T	A	0.182039	0.00738137	0.0584691	0.899539
1	1.30471	30471314	A	G	0.225728	0.0614289	0.0539779	0.255104
1	1.30483	30483459	A	C	0.366505	0.00919745	0.0441567	0.835001
1	1.30491	30490844	A	G	0.315534	-0.017027	0.0454408	0.707878
1	1.30508	30507609	A	G	0.118932	-0.0231501	0.0700552	0.741056
1	1.30528	30528102	G	C	0.347087	0.00600713	0.0440871	0.891619
1	1.30551	30550857	G	A	0.131068	0.0128308	0.0668568	0.847809
1	1.30565	30565395	G	A	0.191748	0.0428326	0.0560183	0.444499
1	1.30572	30571585	G	A	0.065534	-0.0672773	0.0965656	0.48599
1	1.30572	30571793	A	G	0.0291262	-0.117834	0.134244	0.380075
1	1.30587	30586921	A	G	0.092233	0.0717701	0.0793773	0.365908
1	1.30609	30609114	A	G	0.466019	-0.0377467	0.0424942	0.374392
1	1.30654	30654148	A	G	0.40534	0.0612895	0.0434933	0.158785
1	1.30663	30663224	A	G	0.279126	-0.0651126	0.048391	0.178447
1	1.30687	30686579	G	A	0.206311	0.0777519	0.0533526	0.145027
1	1.30698	30698091	A	G	0.25	0.0354848	0.0484841	0.464238
1	1.30701	30701467	A	C	0.40534	0.0612895	0.0434933	0.158785
1	1.30711	30710964	A	C	0.0461165	0.142325	0.10557	0.17761
1	1.30725	30724878	A	G	0.121359	0.0834767	0.0681317	0.22049
1	1.30727	30727484	A	C	0.334951	0.0443791	0.0430628	0.302744
1	1.30734	30734283	A	G	0.475728	-0.0416137	0.0422862	0.325068
1	1.30737	30737058	A	G	0.0825243	0.0640673	0.0840189	0.445741
1	1.30739	30739477	A	G	0.441748	0.0252667	0.0421874	0.549229
1	1.30745	30745315	A	G	0.286408	-0.0548539	0.0475268	0.248431
1	1.30748	30748213	A	C	0.0436893	-0.0790649	0.103455	0.444722
1	1.30748	30748414	A	G	0.42233	-0.0320696	0.0421402	0.446644
1	1.3075	30749770	A	G	0.199029	-0.0690121	0.0573866	0.229138
1	1.30764	30763631	A	C	0.334951	0.041513	0.04606	0.36744
1	1.30776	30775785	G	A	0.288835	0.0339473	0.0506679	0.502861
1	1.30788	30787661	C	A	0.288835	0.0339473	0.0506679	0.502861
1	1.30788	30787886	A	G	0.288835	0.0339473	0.0506679	0.502861
1	1.30802	30802050	A	T	0.502427	0.0175246	0.0428409	0.682494
1	1.30821	30821187	G	A	0.296117	0.0223461	0.0489509	0.64803
1	1.30825	30824729	G	A	0.441748	-0.0214923	0.0455216	0.636832
1	1.30836	30836015	A	G	0.441748	-0.0214923	0.0455216	0.636832
1	1.30842	30841608	G	A	0.109223	-0.0178451	0.0663405	0.787935
1	1.30848	30848182	A	C	0.283981	0.010193	0.0493089	0.836231
1	1.3086	30859727	G	A	0.322816	0.00553314	0.0467088	0.905703
1	1.30881	30881047	A	C	0.116505	0.00465821	0.0740731	0.949857
1	1.30885	30885375	A	G	0.0242718	0.0604382	0.166319	0.716316
1	1.309	30899559	C	A	0.402913	0.00950466	0.0418514	0.820342
1	1.30913	30912827	A	G	0.390777	0.0100235	0.0424594	0.813377
1	1.30935	30935119	A	C	0.490291	0.00551697	0.0427924	0.897418
1	1.30951	30951214	G	A	0.402913	0.00509389	0.0431142	0.90595
1	1.30964	30963652	A	G	0.390777	0.0100235	0.0424594	0.813377
1	1.30972	30971779	G	A	0.366505	0.0152597	0.0444128	0.731157
1	1.30988	30987806	G	A	0.432039	0.0196836	0.0442006	0.656086
1	1.31024	31024074	A	G	0.313107	-0.0222481	0.0475992	0.640211
1	1.31038	31038163	G	A	0.359223	-0.00942284	0.0497173	0.849679
1	1.31043	31043078	A	G	0.359223	-0.00942284	0.0497173	0.849679
1	1.31064	31063953	C	A	0.320388	0.057193	0.0470302	0.223951
1	1.31072	31072420	G	A	0.262136	0.0315684	0.0501691	0.529193
1	1.3108	31079725	A	G	0.0825243	0.163375	0.0771234	0.0341445
1	1.31105	31104710	A	G	0.18932	-0.058699	0.0596284	0.324912
1	1.31113	31113165	A	G	0.0825243	0.163375	0.0771234	0.0341445
1	1.31124	31124474	G	A	0.0703883	0.207973	0.0825974	0.0118055
1	1.31135	31134846	A	G	0.242718	0.0738354	0.052642	0.160738
1	1.31148	31148144	G	A	0.242718	0.0738354	0.052642	0.160738
1	1.31168	31167515	T	A	0.247573	0.0850187	0.0525164	0.105469
1	1.31203	31203283	G	A	0.242718	0.0738354	0.052642	0.160738
1	1.31219	31218562	G	A	0.242718	0.0738354	0.052642	0.160738
1	1.31228	31227727	G	A	0.23301	0.0370175	0.0520353	0.476841
1	1.31241	31241431	G	A	0.298544	0.0927396	0.0488964	0.0578733
1	1.31252	31251680	A	G	0.0339806	0.177232	0.116097	0.126862
1	1.31264	31263680	A	G	0.118932	-0.00843504	0.062868	0.893268
1	1.31267	31266918	A	G	0.337379	0.0424799	0.0436526	0.330486
1	1.3129	31289631	A	G	0.0436893	0.173781	0.104518	0.096375
1	1.31357	31357274	A	G	0.121359	0.0825011	0.066441	0.21434
1	1.31364	31363672	G	A	0.296117	0.076603	0.051807	0.139241
1	1.31383	31382696	C	A	0.121359	0.0825011	0.066441	0.21434
1	1.31393	31392759	G	A	0.15534	0.0346199	0.0606888	0.568373
1	1.31412	31411745	G	A	0.0873786	0.00186354	0.0827094	0.982024
1	1.3143	31429982	G	A	0.230583	0.0427829	0.049286	0.385364
1	1.31437	31437465	A	C	0.475728	0.0110563	0.0454118	0.807644
1	1.31447	31446865	G	A	0.315534	0.0365812	0.0435163	0.400554
1	1.31464	31464003	G	A	0.194175	0.0368921	0.0579575	0.524426
[truncated: 151,458 more rows]
