# Supplementary material for: Evaluation of genetic diversity and management of disease in Border Collie dogs
Source: Sci Rep. 2021 Mar 18;11:6243. doi: 10.1038/s41598-021-85262-x (PMC7973533; doi:10.1038/s41598-021-85262-x)
Supplement: Supplementary file 5 — Supplementary Information 5. [file 41598_2021_85262_MOESM5_ESM.xlsx]

## Sheet: Supplementary Data S4 NCL MLMA 
Supplementary Data S4. Mixed linear model analysis output for NCL
Chr	SNP	bp	A1	A2	Freq	b	se	p
1	1.2512	251205	G	C	0.173171	-0.0417597	0.0395263	0.290738
1	1.26652	266523	C	A	0.226829	-0.011874	0.0354589	0.737726
1	1.27349	273487	A	G	0.0341463	0.00262791	0.073181	0.971354
1	1.34821	348210	G	A	0.178049	-0.0399468	0.0392286	0.308531
1	1.36362	363618	G	A	0.192683	-0.0377394	0.0388868	0.3318
1	1.41257	412573	A	C	0.0317073	0.00654114	0.0764092	0.931779
1	1.42004	420036	G	A	0.197561	-0.0144986	0.0383315	0.70525
1	1.51128	511277	A	G	0.185366	-0.0469411	0.0393932	0.233417
1	1.53554	535538	C	G	0.178049	-0.040613	0.0396276	0.305426
1	1.57353	573533	A	C	0.126829	-0.0394463	0.0439441	0.369374
1	1.60257	602567	A	G	0.0317073	0.00654114	0.0764092	0.931779
1	1.63971	639707	T	A	0.0243902	0.0118629	0.0832748	0.886721
1	1.65037	650365	G	A	0.0243902	0.0118629	0.0832748	0.886721
1	1.67553	675531	G	A	0.0243902	0.0118629	0.0832748	0.886721
1	1.69194	691938	G	A	0.0243902	0.0118629	0.0832748	0.886721
1	1.70027	700273	A	C	0.0219512	0.0138642	0.0866762	0.872917
1	1.71437	714375	A	C	0.0243902	0.0118629	0.0832748	0.886721
1	1.71791	717913	G	A	0.160976	-0.00497371	0.0395772	0.899992
1	1.7429	742901	G	A	0.192683	-0.0385425	0.038006	0.310527
1	1.75338	753378	A	G	0.182927	-0.0108909	0.0376656	0.772468
1	1.7904	790404	G	A	0.182927	-0.0108909	0.0376656	0.772468
1	1.80236	802359	C	G	0.185366	-0.0117654	0.0376355	0.754573
1	1.82255	822555	G	A	0.185366	0.00649324	0.0374795	0.862457
1	1.84055	840555	A	G	0.17561	-0.0127475	0.0384658	0.740343
1	1.86081	860805	A	G	0.192683	-0.0385425	0.038006	0.310527
1	1.86718	867177	G	A	0.190244	-0.0139841	0.0376187	0.710091
1	1.87417	874172	A	G	0.17561	-0.0078571	0.0379624	0.836033
1	1.88912	889117	G	A	0.180488	-0.00757578	0.0381086	0.842423
1	1.89564	895636	A	C	0.195122	-0.0368064	0.037635	0.328082
1	1.89695	896951	A	G	0.17561	-0.0078571	0.0379624	0.836033
1	1.91236	912356	G	A	0.178049	-0.0106361	0.0379295	0.779156
1	1.92116	921159	A	G	0.173171	-0.00893416	0.0381175	0.814686
1	1.94445	944452	A	G	0.192683	-0.0385425	0.038006	0.310527
1	1.96328	963279	A	C	0.165854	-0.00833849	0.0390714	0.831002
1	1.96815	968152	G	A	0.178049	-0.0128588	0.0384039	0.737754
1	1.97716	977159	A	G	0.0219512	0.0138642	0.0866762	0.872917
1	1.99757	997568	G	A	0.163415	-0.00851193	0.0399717	0.831367
1	1.1001	1001017	A	G	0.146341	-0.0354161	0.0413416	0.391628
1	1.1012	1012024	A	G	0.360976	-0.0638034	0.0323543	0.0486072
1	1.10267	1026665	G	A	0.163415	-0.00851193	0.0399717	0.831367
1	1.10275	1027507	C	A	0.163415	-0.00851193	0.0399717	0.831367
1	1.10276	1027604	G	A	0.170732	-0.0118389	0.039593	0.764929
1	1.1031	1030993	G	A	0.163415	-0.00851193	0.0399717	0.831367
1	1.10361	1036086	G	A	0.163415	-0.00851193	0.0399717	0.831367
1	1.10486	1048637	G	A	0.163415	-0.00851193	0.0399717	0.831367
1	1.10497	1049666	C	A	0.163415	-0.00851193	0.0399717	0.831367
1	1.10629	1062891	G	A	0.258537	-0.0305017	0.0320159	0.34074
1	1.10742	1074156	A	G	0.163415	-0.00851193	0.0399717	0.831367
1	1.10843	1084288	A	G	0.363415	-0.0620428	0.0320888	0.0531782
1	1.11011	1101117	A	G	0.360976	-0.0638034	0.0323543	0.0486072
1	1.11109	1110911	G	A	0.360976	-0.0638034	0.0323543	0.0486072
1	1.11131	1113115	A	G	0.0219512	0.0138642	0.0866762	0.872917
1	1.1121	1120968	G	A	0.480488	-0.0749911	0.0301908	0.0129949
1	1.11323	1132340	A	G	0.358537	-0.061553	0.0322972	0.0566724
1	1.11367	1136684	A	G	0.358537	-0.0624674	0.0325361	0.0548652
1	1.11647	1164707	G	A	0.356098	-0.064081	0.0322763	0.0471009
1	1.11784	1178399	A	G	0.360976	-0.064155	0.0323532	0.0473725
1	1.12148	1214774	G	A	0.37561	-0.0478535	0.0321652	0.13682
1	1.12336	1233565	C	A	0.356098	-0.064081	0.0322763	0.0471009
1	1.12518	1251817	G	A	0.146341	-0.0354161	0.0413416	0.391628
1	1.12665	1266515	A	G	0.146341	-0.0354161	0.0413416	0.391628
1	1.13124	1312356	A	G	0.356098	-0.064081	0.0322763	0.0471009
1	1.13171	1317124	A	G	0.0463415	-0.0201801	0.0650945	0.756551
1	1.13261	1326088	G	A	0.356098	-0.064081	0.0322763	0.0471009
1	1.13848	1384838	C	G	0.37561	-0.0633884	0.0320247	0.0477757
1	1.14004	1400426	A	G	0.37561	-0.0633884	0.0320247	0.0477757
1	1.14041	1404132	C	A	0.117073	-0.0623469	0.0423045	0.140545
1	1.14139	1413914	A	G	0.373171	-0.0771831	0.0320118	0.0159053
1	1.14211	1421066	A	G	0.136585	-0.0383751	0.0438812	0.381835
1	1.14304	1430423	G	A	0.37561	-0.0633884	0.0320247	0.0477757
1	1.14606	1460648	G	A	0.363415	-0.0577046	0.0316827	0.0685571
1	1.14728	1472808	A	G	0.141463	-0.0415963	0.0403124	0.302143
1	1.14872	1487200	G	A	0.363415	-0.0577046	0.0316827	0.0685571
1	1.14993	1499313	A	G	0.363415	-0.0577046	0.0316827	0.0685571
1	1.15095	1509473	A	T	0.0219512	0.0138642	0.0866762	0.872917
1	1.15315	1531511	G	A	0.360976	-0.0527739	0.0315957	0.0948624
1	1.15446	1544590	A	G	0.278049	-0.0249679	0.0329606	0.448746
1	1.15562	1556177	C	A	0.480488	-0.0572059	0.0297796	0.0547349
1	1.15625	1562482	A	G	0.363415	-0.0577046	0.0316827	0.0685571
1	1.15782	1578245	G	A	0.141463	-0.0567192	0.0403158	0.159465
1	1.15833	1583329	A	G	0.192683	-0.0385425	0.038006	0.310527
1	1.15946	1594588	A	C	0.178049	-0.0389219	0.0386352	0.313733
1	1.16016	1601615	A	G	0.136585	-0.0383751	0.0438812	0.381835
1	1.16086	1608626	C	G	0.178049	-0.0389219	0.0386352	0.313733
1	1.16333	1633259	A	G	0.0560976	-0.00156954	0.0632692	0.980209
1	1.16433	1643262	G	A	0.185366	-0.0411886	0.0378277	0.276221
1	1.17006	1700583	A	G	0.168293	-0.0549156	0.0389759	0.158846
1	1.17224	1722438	G	A	0.370732	-0.0539722	0.0319845	0.0915172
1	1.17285	1728485	A	G	0.37561	-0.0576014	0.032405	0.0754777
1	1.1737	1736981	A	G	0.0219512	0.0138642	0.0866762	0.872917
1	1.17523	1752349	A	G	0.209756	-0.0272808	0.0376646	0.468876
1	1.176	1759968	A	G	0.378049	-0.0582749	0.0325539	0.0734368
1	1.17799	1779875	A	G	0.370732	-0.0556407	0.0324672	0.0865743
1	1.17853	1785323	G	A	0.378049	-0.0574613	0.0322576	0.074859
1	1.1787	1786997	A	G	0.346341	-0.0605193	0.0332697	0.0689034
1	1.17962	1796182	A	G	0.370732	-0.0556407	0.0324672	0.0865743
1	1.18109	1810947	G	A	0.268293	0.0130979	0.0353859	0.711275
1	1.1819	1819020	G	A	0.139024	-0.045299	0.0429544	0.291615
1	1.18388	1838805	A	G	0.260976	0.0161814	0.0357161	0.650507
1	1.18739	1873919	G	A	0.346341	-0.0219356	0.031707	0.489049
1	1.18961	1896142	G	A	0.270732	0.0125524	0.0348666	0.718837
1	1.19166	1916583	A	G	0.417073	0.0426952	0.0317006	0.178036
1	1.19271	1927088	A	G	0.0219512	0.0138642	0.0866762	0.872917
1	1.1936	1935981	A	G	0.0219512	0.0138642	0.0866762	0.872917
1	1.19684	1968378	T	A	0.0219512	0.0138642	0.0866762	0.872917
1	1.20159	2015901	A	T	0.0219512	0.0138642	0.0866762	0.872917
1	1.2022	2021998	A	G	0.163415	-0.0221835	0.0398745	0.577982
1	1.20481	2048128	A	T	0.170732	-0.0252668	0.039521	0.522611
1	1.20781	2078104	A	C	0.14878	-0.0157362	0.0406512	0.69868
1	1.20922	2092214	A	G	0.15122	-0.0162024	0.0401551	0.686583
1	1.21021	2102141	C	A	0.156098	-0.0480618	0.0413559	0.245174
1	1.21643	2164283	A	G	0.0219512	0.0138642	0.0866762	0.872917
1	1.21752	2175231	A	G	0.485366	-0.0412916	0.0313158	0.187318
1	1.21914	2191437	G	A	0.487805	-0.0299072	0.0316765	0.345095
1	1.21958	2195827	G	A	0.487805	-0.0299072	0.0316765	0.345095
1	1.22463	2246338	G	A	0.487805	-0.0299072	0.0316765	0.345095
1	1.22595	2259490	G	A	0.487805	-0.0299072	0.0316765	0.345095
1	1.22776	2277640	G	A	0.490244	-0.0290579	0.0315951	0.357731
1	1.22894	2289441	G	A	0.456098	-0.0410992	0.0313844	0.190351
1	1.23016	2301633	A	G	0.487805	-0.0299072	0.0316765	0.345095
1	1.23217	2321694	A	G	0.0219512	0.0138642	0.0866762	0.872917
1	1.23283	2328280	C	A	0.297561	-0.00637263	0.0326949	0.845462
1	1.23349	2334911	A	G	0.0219512	0.0138642	0.0866762	0.872917
1	1.23473	2347264	A	C	0.297561	-0.00637263	0.0326949	0.845462
1	1.2362	2362016	A	C	0.297561	-0.00637263	0.0326949	0.845462
1	1.23764	2376435	G	A	0.297561	-0.00637263	0.0326949	0.845462
1	1.23834	2383448	A	G	0.297561	-0.00637263	0.0326949	0.845462
1	1.23919	2391860	A	G	0.0243902	0.017297	0.0840935	0.837035
1	1.24072	2407180	C	A	0.495122	-0.0653665	0.029521	0.0268126
1	1.2414	2414014	A	G	0.497561	-0.065032	0.0295715	0.0278677
1	1.24267	2426690	G	A	0.14878	-0.0557072	0.0390418	0.153619
1	1.25012	2501183	G	A	0.497561	-0.0658544	0.0295276	0.0257301
1	1.2508	2507972	A	G	0.392683	0.0541351	0.0326496	0.0973048
1	1.2524	2524034	A	T	0.14878	-0.0557072	0.0390418	0.153619
1	1.25504	2550379	A	G	0.343902	-0.0517883	0.0311577	0.0964852
1	1.25801	2580059	A	G	0.0219512	0.0138642	0.0866762	0.872917
1	1.26094	2609390	A	G	0.0219512	0.0138642	0.0866762	0.872917
1	1.26154	2615407	A	G	0.12439	-0.0622382	0.0413004	0.13182
1	1.26351	2635098	G	A	0.0219512	0.0138642	0.0866762	0.872917
1	1.26732	2673228	G	C	0.0243902	0.017297	0.0840935	0.837035
1	1.26925	2692523	A	G	0.0292683	-0.00501611	0.0762061	0.947519
1	1.27941	2794145	G	A	0.341463	-0.0518792	0.0313707	0.0981788
1	1.2815	2815013	G	A	0.480488	-0.0694989	0.029908	0.0201386
1	1.28522	2852240	A	C	0.0219512	0.0138642	0.0866762	0.872917
1	1.28979	2897852	A	G	0.0243902	0.017297	0.0840935	0.837035
1	1.29317	2931689	A	G	0.0219512	0.0138642	0.0866762	0.872917
1	1.29482	2948208	G	C	0.343902	-0.05149	0.0311728	0.0985833
1	1.30416	3041620	A	G	0.343902	-0.05149	0.0311728	0.0985833
1	1.30922	3092166	A	G	0.0219512	0.0138642	0.0866762	0.872917
1	1.31111	3111137	A	C	0.343902	-0.05149	0.0311728	0.0985833
1	1.31273	3127281	A	G	0.343902	-0.05149	0.0311728	0.0985833
1	1.31483	3148292	C	A	0.121951	-0.0712385	0.0428922	0.0967385
1	1.3162	3162017	T	A	0.097561	-0.0778614	0.044876	0.0827346
1	1.32004	3200422	G	A	0.373171	-0.0208357	0.030692	0.497224
1	1.3244	3243958	A	G	0.339024	-0.0505203	0.0310606	0.103841
1	1.3274	3274017	A	C	0.504878	-0.0718085	0.0303002	0.0177926
1	1.33088	3308831	A	G	0.380488	-0.0545255	0.0308798	0.0774406
1	1.33747	3374684	A	C	0.304878	-0.0228676	0.0334527	0.494241
1	1.33807	3380658	G	A	0.0219512	0.107065	0.0859784	0.21304
1	1.34196	3419580	G	A	0.412195	0.0568456	0.031968	0.0753708
1	1.34282	3428195	C	A	0.0219512	0.107065	0.0859784	0.21304
1	1.34703	3470332	A	G	0.146341	-0.0374965	0.0416642	0.368136
1	1.34808	3480810	A	G	0.273171	-0.0251452	0.0330606	0.446908
1	1.34845	3484482	A	G	0.382927	0.0456982	0.0335046	0.172587
1	1.35204	3520373	G	A	0.409756	-0.00794991	0.0317507	0.802289
1	1.35982	3598185	A	G	0.219512	-0.0419746	0.0361732	0.245894
1	1.36399	3639893	A	C	0.219512	-0.0419746	0.0361732	0.245894
1	1.36673	3667307	A	C	0.0195122	0.0177618	0.0901786	0.843857
1	1.36972	3697160	A	C	0.0365854	-0.0217423	0.0747839	0.771254
1	1.37242	3724186	A	T	0.0292683	0.00784398	0.104996	0.940448
1	1.37606	3760558	A	C	0.0365854	-0.0217423	0.0747839	0.771254
1	1.37787	3778681	G	C	0.436585	-0.0169556	0.0310501	0.585016
1	1.37966	3796640	A	G	0.436585	-0.0333287	0.0308802	0.280458
1	1.3828	3828021	A	G	0.290244	-0.0238302	0.0336892	0.479345
1	1.38426	3842554	A	G	0.0341463	-0.0257976	0.0758147	0.733652
1	1.38752	3875185	T	A	0.468293	-0.0217114	0.0314574	0.490079
1	1.38901	3890148	C	A	0.22439	-0.0228653	0.0358204	0.523257
1	1.39467	3946665	A	T	0.163415	-0.0264373	0.0381561	0.488389
1	1.39627	3962719	A	G	0.158537	-0.0651885	0.0389549	0.0942414
1	1.39645	3964544	T	A	0.239024	0.0241055	0.0345604	0.485496
1	1.39675	3967481	G	A	0.163415	-0.0264373	0.0381561	0.488389
1	1.3989	3989037	A	G	0.165854	-0.0285889	0.0382208	0.454464
1	1.39903	3990312	A	G	0.163415	-0.0264373	0.0381561	0.488389
1	1.40103	4010307	A	G	0.163415	-0.0264373	0.0381561	0.488389
1	1.40215	4021484	C	A	0.163415	-0.0264373	0.0381561	0.488389
1	1.40329	4032891	C	A	0.160976	-0.027575	0.0385861	0.474834
1	1.40446	4044567	G	A	0.163415	-0.0264373	0.0381561	0.488389
1	1.40511	4051150	G	A	0.163415	-0.0264373	0.0381561	0.488389
1	1.40616	4061598	G	A	0.163415	-0.0264373	0.0381561	0.488389
1	1.40792	4079240	A	G	0.168293	-0.0252532	0.0378024	0.504113
1	1.40903	4090327	G	C	0.163415	-0.0264373	0.0381561	0.488389
1	1.40996	4099583	G	A	0.160976	-0.0277116	0.038336	0.469765
1	1.41207	4120708	A	G	0.163415	-0.0264373	0.0381561	0.488389
1	1.41342	4134195	A	G	0.156098	-0.0283442	0.0387908	0.464966
1	1.41418	4141836	A	C	0.22439	-0.0228653	0.0358204	0.523257
1	1.41571	4157111	A	G	0.478049	-0.0218345	0.0315812	0.489328
1	1.41724	4172445	A	G	0.407317	-0.0613198	0.032126	0.0562975
1	1.41748	4174806	A	G	0.409756	-0.0618801	0.0322359	0.0549087
1	1.42271	4227095	G	C	0.370732	-0.00790131	0.0304603	0.795329
1	1.42277	4227658	G	A	0.15122	0.0427992	0.0426193	0.315273
1	1.42454	4245417	A	G	0.0390244	0.00974232	0.0915735	0.915275
1	1.42642	4264222	A	G	0.114634	0.0466398	0.0449359	0.299308
1	1.42721	4272138	A	G	0.131707	0.0613188	0.0456789	0.179471
1	1.42836	4283592	G	A	0.129268	0.0646449	0.0460455	0.160338
1	1.43204	4320363	A	C	0.0707317	0.0912269	0.0579725	0.115574
1	1.43469	4346943	A	G	0.480488	-0.0236133	0.030552	0.439589
1	1.43614	4361401	T	A	0.0292683	0.00656686	0.0994455	0.94735
1	1.43716	4371564	A	G	0.0341463	0.101827	0.0866448	0.239905
1	1.43901	4390106	G	A	0.226829	-0.0218105	0.0356284	0.540428
1	1.44015	4401517	A	G	0.0292683	0.00656686	0.0994455	0.94735
1	1.44108	4410755	A	G	0.226829	-0.0218105	0.0356284	0.540428
1	1.44192	4419221	G	A	0.126829	-0.015954	0.0442316	0.718329
1	1.44197	4419714	G	A	0.12439	-0.0175303	0.0445037	0.69365
1	1.44207	4420677	A	C	0.131707	-0.0149744	0.0436815	0.731742
1	1.44261	4426123	A	G	0.126829	-0.015954	0.0442316	0.718329
1	1.445	4450046	T	A	0.126829	-0.015954	0.0442316	0.718329
1	1.44594	4459378	A	G	0.12439	-0.0175464	0.0445228	0.693507
1	1.447	4469990	A	C	0.126829	-0.015954	0.0442316	0.718329
1	1.44752	4475164	G	A	0.126829	-0.015954	0.0442316	0.718329
1	1.44855	4485474	A	G	0.126829	-0.015954	0.0442316	0.718329
1	1.44994	4499421	G	A	0.139024	-0.0160011	0.0439428	0.715757
1	1.4523	4523008	A	G	0.136585	-0.0147618	0.043908	0.736721
1	1.45601	4560104	A	T	0.221951	-0.0406694	0.0359661	0.258151
1	1.45753	4575316	G	A	0.136585	-0.0147618	0.043908	0.736721
1	1.45909	4590874	A	G	0.207317	0.0295552	0.038944	0.447902
1	1.46008	4600818	C	A	0.139024	-0.0160011	0.0439428	0.715757
1	1.4606	4606010	G	A	0.207317	0.0295552	0.038944	0.447902
1	1.46282	4628170	G	A	0.2	0.0326581	0.0390192	0.402606
1	1.46352	4635214	G	A	0.219512	0.0460454	0.037975	0.225314
1	1.46629	4662909	A	G	0.136585	-0.0147618	0.043908	0.736721
1	1.46713	4671291	G	A	0.114634	-0.0381958	0.045616	0.402406
1	1.46806	4680550	C	A	0.229268	0.0264161	0.037613	0.482484
1	1.47008	4700786	A	G	0.207317	0.0295552	0.038944	0.447902
1	1.47117	4711650	A	G	0.207317	0.0295552	0.038944	0.447902
1	1.47251	4725113	A	C	0.207317	0.0295552	0.038944	0.447902
1	1.47268	4726836	A	G	0.219512	0.0289294	0.0388255	0.456203
1	1.47483	4748284	A	G	0.207317	0.0295552	0.038944	0.447902
1	1.47574	4757417	A	G	0.207317	0.0295552	0.038944	0.447902
1	1.47644	4764376	A	G	0.207317	0.0295552	0.038944	0.447902
1	1.48094	4809432	A	G	0.207317	0.0295552	0.038944	0.447902
1	1.48206	4820578	A	C	0.226829	-0.0218105	0.0356284	0.540428
1	1.48364	4836401	A	G	0.207317	0.0295552	0.038944	0.447902
1	1.48789	4878941	A	G	0.129268	-0.0145608	0.0440143	0.740781
1	1.4887	4886951	A	T	0.129268	-0.0145608	0.0440143	0.740781
1	1.48931	4893108	G	A	0.129268	-0.0145608	0.0440143	0.740781
1	1.4901	4901016	A	G	0.129268	-0.0145608	0.0440143	0.740781
1	1.49119	4911941	G	A	0.363415	-0.0235845	0.0308139	0.444044
1	1.49137	4913657	A	T	0.136585	-0.0138747	0.0427394	0.745458
1	1.49149	4914914	G	A	0.129268	-0.0145608	0.0440143	0.740781
1	1.4915	4915001	G	A	0.136585	-0.0138747	0.0427394	0.745458
1	1.4929	4928973	G	A	0.129268	-0.0145608	0.0440143	0.740781
1	1.49312	4931180	A	G	0.356098	-0.0261603	0.030828	0.39611
1	1.49423	4942312	A	G	0.35122	-0.0236319	0.030622	0.440274
1	1.49519	4951927	A	G	0.35122	-0.0236319	0.030622	0.440274
1	1.49573	4957252	G	A	0.126829	-0.0144778	0.0442875	0.743739
1	1.4974	4973985	A	G	0.126829	-0.0144778	0.0442875	0.743739
1	1.49749	4974870	A	G	0.139024	-0.0650572	0.0411757	0.114109
1	1.49793	4979308	A	C	0.126829	-0.0144778	0.0442875	0.743739
1	1.49852	4985187	G	C	0.34878	-0.0442481	0.0315328	0.160546
1	1.49857	4985698	G	A	0.346341	-0.0383795	0.0311869	0.218462
1	1.50061	5006108	G	A	0.241463	-0.0124969	0.035427	0.724276
1	1.50139	5013851	A	C	0.363415	-0.029902	0.0314268	0.34136
1	1.50161	5016106	A	G	0.22439	-0.0391001	0.0362425	0.280656
1	1.50267	5026727	A	G	0.363415	-0.029902	0.0314268	0.34136
1	1.5029	5029025	A	G	0.14878	-0.0575951	0.0390237	0.139971
1	1.50303	5030287	G	A	0.419512	0.0596764	0.0312924	0.0565132
1	1.50329	5032877	A	G	0.417073	0.0608394	0.0312362	0.0514486
1	1.50441	5044074	G	A	0.363415	-0.029902	0.0314268	0.34136
1	1.50592	5059152	A	C	0.417073	0.0608394	0.0312362	0.0514486
1	1.50666	5066599	G	A	0.219512	-0.0419746	0.0361732	0.245894
1	1.50738	5073833	A	C	0.22439	-0.0228653	0.0358204	0.523257
1	1.5092	5091966	A	G	0.219512	-0.0419746	0.0361732	0.245894
1	1.50947	5094664	A	G	0.219512	-0.0419746	0.0361732	0.245894
1	1.51097	5109742	A	G	0.219512	-0.0419746	0.0361732	0.245894
1	1.51227	5122651	A	G	0.37561	0.0570576	0.0332088	0.0857699
1	1.51288	5128753	G	A	0.231707	-0.0479414	0.0362919	0.186503
1	1.51567	5156662	A	G	0.231707	-0.0479414	0.0362919	0.186503
1	1.51599	5159885	A	G	0.231707	-0.0479414	0.0362919	0.186503
1	1.51968	5196785	A	G	0.0292683	0.0820401	0.0753718	0.276386
1	1.51988	5198813	C	A	0.0292683	0.0820401	0.0753718	0.276386
1	1.52111	5211086	G	A	0.0292683	0.0820401	0.0753718	0.276386
1	1.52444	5244422	A	G	0.0317073	0.0768202	0.0732772	0.294477
1	1.5288	5287987	A	G	0.373171	0.0447939	0.0337015	0.183803
1	1.52881	5288133	G	A	0.373171	0.0447939	0.0337015	0.183803
1	1.53101	5310127	A	G	0.37561	0.0454418	0.0336483	0.176858
1	1.53235	5323473	A	C	0.47561	-0.0340789	0.0316818	0.282079
1	1.53253	5325340	A	G	0.463415	-0.0354008	0.0317633	0.265057
1	1.53449	5344916	G	A	0.392683	0.0414315	0.0328687	0.207483
1	1.53616	5361620	G	A	0.470732	-0.000499084	0.0305554	0.986968
1	1.53949	5394934	A	G	0.3	-0.0627738	0.0324384	0.0529694
1	1.54096	5409586	A	G	0.326829	0.0205636	0.0312155	0.510048
1	1.54207	5420699	C	A	0.270732	-0.00974197	0.0342448	0.776042
1	1.54321	5432113	G	A	0.358537	-0.0585868	0.0316332	0.0640167
1	1.54414	5441353	A	G	0.2	-0.0114329	0.0365836	0.75465
1	1.54529	5452889	A	G	0.443902	0.0637606	0.0309496	0.0393846
1	1.54717	5471709	A	G	0.385366	0.0404405	0.0327608	0.217048
1	1.54772	5477202	T	A	0.268293	-0.00916398	0.0343174	0.789442
1	1.54862	5486246	A	G	0.358537	-0.0357817	0.0323368	0.268496
1	1.55118	5511825	A	G	0.119512	-0.0428852	0.0451735	0.342446
1	1.55231	5523125	G	A	0.385366	-0.0239936	0.029676	0.418791
1	1.55389	5538856	A	G	0.121951	-0.0426161	0.0448879	0.342422
1	1.55479	5547867	G	A	0.15122	-0.0334509	0.0399288	0.402163
1	1.55617	5561736	C	A	0.263415	-0.0203316	0.0331256	0.539366
1	1.55793	5579289	A	G	0.42439	-0.0334152	0.0292763	0.253713
1	1.55897	5589651	A	G	0.263415	-0.0203316	0.0331256	0.539366
1	1.56009	5600922	C	A	0.34878	-0.0194854	0.0309545	0.529031
1	1.562	5619955	T	A	0.0219512	0.143684	0.100498	0.152798
1	1.56248	5624782	C	G	0.395122	-0.0351492	0.0294455	0.232595
1	1.56417	5641678	A	G	0.25122	-0.0368325	0.0335479	0.272246
1	1.56481	5648072	A	C	0.27561	-0.0192504	0.032883	0.558264
1	1.56695	5669524	G	A	0.256098	-0.0353267	0.0328889	0.282767
1	1.56738	5673842	A	G	0.280488	-0.0336679	0.0324048	0.298815
1	1.56939	5693910	A	G	0.236585	-0.0248208	0.0346673	0.474009
1	1.57083	5708287	A	C	0.385366	0.0451089	0.0330448	0.172227
1	1.57212	5721194	G	A	0.382927	0.0447322	0.0331484	0.177191
1	1.57488	5748787	A	G	0.490244	-0.0177808	0.0319035	0.577301
1	1.57798	5779816	A	G	0.426829	-0.045126	0.0315814	0.153039
1	1.5786	5786011	T	A	0.460976	0.062477	0.0304769	0.0403662
1	1.57958	5795837	G	A	0.460976	0.062477	0.0304769	0.0403662
1	1.58082	5808242	A	G	0.458537	0.066042	0.0307047	0.0314859
1	1.58187	5818706	A	G	0.458537	0.066042	0.0307047	0.0314859
1	1.58374	5837420	A	G	0.456098	0.0652917	0.0306828	0.0333406
1	1.58445	5844519	G	A	0.436585	-0.0265374	0.0304764	0.383889
1	1.586	5859958	C	G	0.460976	0.067602	0.0308449	0.0284032
1	1.59401	5940131	G	A	0.0463415	0.0128633	0.0646325	0.842245
1	1.59625	5962470	A	C	0.0439024	0.0139771	0.0659452	0.832146
1	1.59701	5970092	A	G	0.0487805	0.00709982	0.063239	0.91061
1	1.60034	6003372	A	G	0.107317	0.0647738	0.0451112	0.151039
1	1.60208	6020825	G	A	0.107317	0.0647738	0.0451112	0.151039
1	1.60521	6052112	A	G	0.297561	-0.0351506	0.0305747	0.250282
1	1.60961	6096061	C	A	0.3	-0.0359611	0.0306694	0.240981
1	1.61078	6107781	C	A	0.297561	-0.0351506	0.0305747	0.250282
1	1.61284	6128352	C	G	0.397561	0.0344921	0.0317465	0.277264
1	1.61399	6139857	G	A	0.414634	0.0428921	0.0306282	0.161389
1	1.61548	6154774	T	A	0.395122	0.0344638	0.0316711	0.276517
1	1.61624	6162357	G	A	0.412195	0.043771	0.0308949	0.15655
1	1.61888	6188790	G	A	0.395122	0.0344638	0.0316711	0.276517
1	1.61987	6198709	C	A	0.395122	0.0344638	0.0316711	0.276517
1	1.62095	6209485	C	G	0.27561	0.0347381	0.0359993	0.334562
1	1.62188	6218800	G	C	0.287805	0.0324869	0.0358136	0.364349
1	1.62249	6224919	C	A	0.278049	0.0342011	0.036147	0.344065
1	1.62711	6271129	G	A	0.404878	0.0316056	0.0314277	0.314579
1	1.62831	6283052	G	A	0.443902	-0.01545	0.0303495	0.610704
1	1.62973	6297308	A	G	0.341463	-0.00173144	0.0322957	0.957244
1	1.63047	6304660	A	G	0.35122	-0.00198771	0.0321263	0.950665
1	1.63154	6315377	A	G	0.353659	0.000821961	0.0319982	0.979506
1	1.63248	6324819	A	G	0.343902	0.000301067	0.0317413	0.992432
1	1.63527	6352738	G	A	0.0292683	0.0938318	0.0773489	0.225093
1	1.63589	6358902	A	G	0.0487805	0.039213	0.0625305	0.530592
1	1.63795	6379490	G	A	0.478049	0.0482808	0.0297548	0.10467
1	1.64052	6405159	A	G	0.407317	0.0345931	0.0315451	0.272806
1	1.64273	6427277	A	G	0.490244	0.00378278	0.0299331	0.899435
1	1.6447	6447040	C	A	0.280488	0.0386936	0.0347159	0.26503
1	1.64539	6453921	G	A	0.287805	0.036478	0.0349396	0.29647
1	1.64659	6465949	A	G	0.290244	0.0352564	0.0347595	0.310442
1	1.64743	6474333	A	C	0.297561	0.032161	0.0333652	0.335093
1	1.649	6489993	G	A	0.290244	0.0342128	0.03316	0.30219
1	1.64964	6496411	G	A	0.292683	0.0280012	0.0316823	0.376797
1	1.65124	6512438	G	A	0.239024	-0.0012594	0.0341742	0.970603
1	1.65201	6520082	A	G	0.331707	-0.0239564	0.0320728	0.455101
1	1.65393	6539253	G	A	0.382927	-0.0287627	0.0315624	0.362138
1	1.65514	6551416	C	A	0.382927	-0.0287627	0.0315624	0.362138
1	1.65812	6581162	A	G	0.290244	0.0342128	0.03316	0.30219
1	1.66138	6613794	C	A	0.334146	-0.0011077	0.0320002	0.972386
1	1.66278	6627776	A	G	0.343902	-0.00271453	0.0322533	0.932927
1	1.6636	6636016	G	A	0.339024	-0.00103859	0.0319977	0.974107
1	1.66753	6675256	G	A	0.290244	-0.0100557	0.0332863	0.762577
1	1.66934	6693398	A	G	0.0658537	0.152963	0.0598291	0.0105681
1	1.67107	6710663	A	G	0.209756	0.0312222	0.038258	0.414446
1	1.67217	6721693	T	A	0.126829	-0.0365754	0.041277	0.375565
1	1.67364	6736449	A	G	0.214634	0.0308003	0.0375748	0.412383
1	1.67375	6737483	G	A	0.214634	0.0308003	0.0375748	0.412383
1	1.67876	6787592	G	A	0.107317	-0.0454647	0.0447354	0.309485
1	1.67973	6797293	C	A	0.121951	-0.0213206	0.0419833	0.611569
1	1.68141	6814090	A	G	0.0463415	-0.00331611	0.0658076	0.959811
1	1.6826	6825957	G	A	0.4	0.0287807	0.0307535	0.34935
1	1.68439	6843854	A	G	0.419512	0.0313025	0.0303254	0.301969
1	1.68449	6844921	C	A	0.412195	0.0188129	0.030253	0.534039
1	1.68556	6855643	G	A	0.412195	0.0188129	0.030253	0.534039
1	1.68654	6865364	A	G	0.412195	0.0188129	0.030253	0.534039
1	1.68793	6879261	G	A	0.417073	0.0217691	0.0309038	0.481174
1	1.68921	6892064	G	A	0.453659	0.0239255	0.0306051	0.434362
1	1.68991	6899092	A	G	0.453659	0.0239255	0.0306051	0.434362
1	1.6913	6913015	A	G	0.17561	0.0220043	0.0387627	0.570262
1	1.70201	7020134	A	G	0.0878049	0.0441735	0.0524451	0.39963
1	1.70375	7037523	G	A	0.465854	-0.0226717	0.0303231	0.454658
1	1.70503	7050340	G	A	0.1	0.108962	0.0498401	0.0287991
1	1.70752	7075191	C	A	0.0634146	0.173291	0.0621997	0.00533559
1	1.70864	7086401	A	G	0.0634146	0.173291	0.0621997	0.00533559
1	1.71067	7106674	G	A	0.45122	0.0489274	0.0304957	0.108626
1	1.71433	7143332	G	A	0.0414634	0.0205254	0.0701981	0.769987
1	1.71757	7175735	G	A	0.441463	0.0263945	0.0304514	0.386065
1	1.71835	7183494	G	A	0.095122	0.073066	0.0518378	0.158684
1	1.7201	7200965	C	A	0.0902439	0.0747567	0.0523454	0.153251
1	1.72302	7230151	A	G	0.0682927	0.0980917	0.0602307	0.103398
1	1.72403	7240254	A	G	0.0658537	0.10486	0.0615611	0.0885045
1	1.72554	7255361	G	A	0.456098	-0.00690241	0.0295606	0.815373
1	1.72585	7258510	G	A	0.456098	-0.00690241	0.0295606	0.815373
1	1.72812	7281243	A	C	0.446341	-0.0205607	0.0296081	0.487413
1	1.72865	7286537	G	A	0.0926829	-0.0374312	0.0467009	0.422836
1	1.73172	7317241	G	A	0.397561	-0.0055925	0.0312093	0.857786
1	1.73367	7336711	C	A	0.126829	-0.0101172	0.0356656	0.776664
1	1.73376	7337586	A	G	0.453659	0.0230513	0.0304098	0.448437
1	1.73489	7348868	G	A	0.395122	-0.00544034	0.0311495	0.861353
1	1.73583	7358282	A	G	0.497561	0.030025	0.0297162	0.312308
1	1.74215	7421527	A	G	0.1	0.10392	0.047788	0.0296589
1	1.74821	7482135	G	A	0.385366	-0.00263578	0.0313701	0.933039
1	1.75054	7505400	G	C	0.341463	-0.0447196	0.0319014	0.160973
1	1.75201	7520149	C	A	0.34878	-0.0428215	0.0315373	0.174526
1	1.75712	7571195	A	C	0.419512	-0.0457846	0.0305961	0.134545
1	1.75785	7578528	A	C	0.419512	-0.0457846	0.0305961	0.134545
1	1.76182	7618214	A	C	0.136585	0.015504	0.0403772	0.700995
1	1.77072	7707189	A	G	0.0878049	0.0203857	0.0558921	0.71531
1	1.77207	7720714	C	A	0.426829	-0.0424865	0.0293031	0.147087
1	1.77294	7729393	A	G	0.17561	0.0197996	0.0379446	0.601808
1	1.77402	7740189	G	A	0.173171	0.0207423	0.0377874	0.58306
1	1.77694	7769386	G	A	0.482927	0.0366639	0.029798	0.218542
1	1.77857	7785677	C	A	0.0902439	0.0182018	0.0536881	0.734588
1	1.78137	7813710	A	G	0.404878	0.048195	0.0312947	0.123552
1	1.78386	7838613	A	G	0.360976	-0.0393375	0.0308621	0.202443
1	1.78837	7883723	A	G	0.160976	0.00151332	0.038229	0.968423
1	1.78905	7890465	A	G	0.0609756	0.0867182	0.0668694	0.19469
1	1.78986	7898583	A	G	0.45122	0.0557784	0.0301848	0.0646167
1	1.79095	7909532	G	A	0.417073	0.0453618	0.0306727	0.139168
1	1.79155	7915508	A	G	0.156098	-0.00271418	0.0405739	0.946666
1	1.7925	7925031	A	G	0.160976	0.00204037	0.0371456	0.956195
1	1.79263	7926268	A	G	0.434146	0.0390686	0.0299314	0.191801
1	1.7935	7935005	G	A	0.360976	-0.0495292	0.031271	0.113224
1	1.79475	7947534	G	A	0.417073	-0.0412254	0.0296282	0.164097
1	1.79605	7960539	G	A	0.360976	-0.0509308	0.0312352	0.102983
1	1.7961	7960988	G	A	0.358537	-0.0516627	0.0312509	0.0982982
1	1.79798	7979763	A	C	0.0560976	0.0853216	0.0678131	0.208324
1	1.79798	7979804	G	A	0.0439024	-0.0137452	0.0817504	0.866476
1	1.80018	8001795	G	A	0.214634	0.00770348	0.0354691	0.828062
1	1.80227	8022725	A	G	0.360976	-0.0298292	0.0323683	0.356761
1	1.80444	8044418	G	A	0.0536585	0.0575324	0.0611638	0.346896
1	1.8048	8048010	A	T	0.321951	-0.0401812	0.0314402	0.201243
1	1.80545	8054483	C	G	0.429268	-0.0186294	0.030836	0.545747
1	1.80731	8073090	A	G	0.0463415	0.0502454	0.0696518	0.470675
1	1.80848	8084756	A	C	0.287805	-0.0235218	0.0324268	0.468217
1	1.80954	8095387	G	A	0.143902	0.00405452	0.0391675	0.917552
1	1.8112	8111989	G	A	0.146341	0.00457477	0.0385613	0.905563
1	1.81309	8130890	G	A	0.368293	-0.031719	0.0309159	0.304903
1	1.81434	8143422	A	G	0.0756098	0.0563708	0.052518	0.283109
1	1.81619	8161870	A	G	0.204878	-0.0358361	0.0363852	0.324668
1	1.81651	8165086	A	C	0.226829	-0.0152324	0.0351567	0.664817
1	1.82298	8229814	G	A	0.273171	-0.0262964	0.0326541	0.420645
1	1.82357	8235680	A	G	0.0195122	0.115262	0.101082	0.254171
1	1.82534	8253421	A	G	0.0268293	0.0621326	0.0798638	0.436579
1	1.82687	8268652	A	G	0.0682927	0.0236691	0.0557359	0.671081
1	1.82911	8291123	G	A	0.273171	-0.0262964	0.0326541	0.420645
1	1.83243	8324267	A	G	0.24878	-0.0383586	0.0330899	0.246364
1	1.8329	8328959	A	G	0.0195122	0.115262	0.101082	0.254171
1	1.83374	8337429	A	G	0.439024	0.0421519	0.0298562	0.157999
1	1.83529	8352934	G	A	0.24878	-0.0383586	0.0330899	0.246364
1	1.83697	8369669	A	G	0.0195122	0.115262	0.101082	0.254171
1	1.83714	8371377	A	G	0.0243902	0.0810191	0.0905733	0.371047
1	1.83745	8374502	A	T	0.0195122	0.115262	0.101082	0.254171
1	1.83904	8390379	A	G	0.0243902	0.0937186	0.0892531	0.293704
1	1.83944	8394376	G	A	0.0243902	0.0937186	0.0892531	0.293704
1	1.8411	8411036	A	G	0.0780488	-0.043975	0.0486038	0.365589
1	1.84302	8430205	A	G	0.0243902	0.0720747	0.0833643	0.387272
1	1.84432	8443239	G	A	0.0292683	0.0726986	0.0798384	0.362521
1	1.84552	8455231	A	G	0.317073	-0.0178472	0.0316617	0.572969
1	1.84639	8463865	G	A	0.407317	-0.0404671	0.0301828	0.180006
1	1.84772	8477203	G	A	0.473171	-0.0543389	0.0293858	0.0644355
1	1.84862	8486192	A	G	0.392683	-0.0399219	0.0302815	0.187383
1	1.84977	8497677	G	A	0.382927	-0.0406914	0.0307058	0.185104
1	1.85149	8514900	A	G	0.182927	-0.0171482	0.0382238	0.6537
1	1.85469	8546882	A	G	0.465854	0.0439836	0.0293902	0.134513
1	1.85619	8561857	G	A	0.17561	-0.031466	0.0385419	0.414266
1	1.85735	8573470	A	G	0.280488	-0.04295	0.0331854	0.195581
1	1.85952	8595207	A	G	0.280488	-0.04295	0.0331854	0.195581
1	1.86043	8604276	A	C	0.170732	-0.0338991	0.0395717	0.391637
1	1.86135	8613543	A	G	0.278049	-0.0435586	0.0331653	0.189056
1	1.86302	8630247	G	A	0.287805	-0.0470399	0.0328222	0.151809
1	1.8647	8647033	A	G	0.280488	-0.0444125	0.0332496	0.181638
1	1.8648	8647955	G	A	0.417073	-0.0353131	0.0298272	0.236443
1	1.86589	8658897	A	G	0.370732	-0.011799	0.0251278	0.63867
1	1.86798	8679834	G	A	0.312195	0.07601	0.0308692	0.0138041
1	1.86977	8697663	C	G	0.3	0.0547164	0.0316916	0.0842526
1	1.87118	8711821	G	A	0.417073	-0.0409044	0.0300086	0.172854
1	1.87177	8717703	A	C	0.42439	-0.0170311	0.0300454	0.57082
1	1.87286	8728624	A	G	0.426829	-0.0179398	0.0302222	0.552783
1	1.87463	8746315	A	G	0.434146	-0.0730305	0.029194	0.0123648
1	1.87516	8751574	G	A	0.27561	0.0121662	0.0318879	0.702809
1	1.87628	8762788	A	G	0.431707	-0.0690713	0.0291898	0.0179677
1	1.8775	8775014	A	C	0.417073	-0.0692443	0.0292044	0.017739
1	1.87855	8785475	A	G	0.417073	-0.0692443	0.0292044	0.017739
1	1.87989	8798857	G	A	0.409756	-0.0371144	0.029751	0.212213
1	1.88167	8816734	C	A	0.0268293	0.0945262	0.0785843	0.229029
1	1.88337	8833676	G	A	0.246341	-0.0188891	0.034471	0.583713
1	1.88474	8847422	G	A	0.25122	-0.00197163	0.034689	0.954675
1	1.8863	8863032	G	A	0.25122	-0.00197163	0.034689	0.954675
1	1.88707	8870689	G	A	0.185366	-0.0600405	0.038445	0.118353
1	1.88784	8878416	A	G	0.185366	-0.0600405	0.038445	0.118353
1	1.88886	8888552	G	A	0.4	-0.0247398	0.029506	0.401767
1	1.89034	8903354	G	A	0.360976	-0.0359307	0.0301834	0.233884
1	1.89554	8955374	A	G	0.2	-0.039201	0.0365378	0.283321
1	1.89586	8958598	G	A	0.158537	-0.0452345	0.0414964	0.275677
1	1.89751	8975122	G	A	0.0243902	0.102271	0.081383	0.208874
1	1.89805	8980525	C	A	0.37561	-0.0207234	0.0303691	0.494996
1	1.89936	8993571	A	G	0.35122	-0.0644321	0.0308508	0.0367525
1	1.90109	9010909	A	G	0.487805	-0.0484077	0.0289362	0.0943449
1	1.90176	9017633	A	G	0.485366	-0.0488055	0.0288814	0.0910553
1	1.90411	9041117	C	A	0.0243902	0.0931472	0.0816554	0.25398
1	1.90755	9075453	G	A	0.0317073	0.221155	0.0727938	0.00238071
1	1.9094	9094017	G	A	0.2	-0.0102129	0.0373157	0.784323
1	1.90962	9096236	G	A	0.2	-0.0102129	0.0373157	0.784323
1	1.91207	9120663	G	A	0.0512195	0.0780613	0.0583219	0.180748
1	1.91661	9166089	A	G	0.302439	-0.0525814	0.0321491	0.101934
1	1.91871	9187067	G	A	0.256098	-0.0492086	0.032551	0.130601
1	1.919	9190035	G	A	0.339024	-0.0385142	0.0318626	0.226755
1	1.92014	9201414	G	A	0.214634	-0.00634639	0.0365774	0.862254
1	1.92029	9202940	A	C	0.0365854	0.0688956	0.0674812	0.307274
1	1.92034	9203398	C	A	0.0365854	0.0688956	0.0674812	0.307274
1	1.92042	9204247	A	G	0.217073	0.0100299	0.0364345	0.783097
1	1.92125	9212509	G	A	0.178049	-0.0313582	0.0397231	0.429867
1	1.92143	9214283	C	A	0.3	-0.0136497	0.0329045	0.678267
1	1.92241	9224106	A	G	0.302439	-0.0143184	0.0328895	0.663308
1	1.9257	9257013	C	A	0.165854	-0.0469044	0.0398447	0.239123
1	1.92736	9273551	G	A	0.160976	-0.0444455	0.0408592	0.276695
1	1.92889	9288943	A	C	0.368293	-0.0267037	0.0303743	0.379317
1	1.92962	9296248	G	A	0.165854	-0.0469044	0.0398447	0.239123
1	1.93091	9309123	G	A	0.209756	0.0175806	0.0355201	0.620638
1	1.93257	9325658	C	A	0.458537	0.0376343	0.0300644	0.210646
1	1.93383	9338347	A	G	0.282927	-0.042688	0.0330974	0.197131
1	1.93545	9354482	A	G	0.197561	-0.0229493	0.0361476	0.525507
1	1.93621	9362100	A	C	0.160976	-0.0444455	0.0408592	0.276695
1	1.93772	9377209	A	G	0.160976	-0.0444455	0.0408592	0.276695
1	1.93962	9396188	A	G	0.487805	0.0496826	0.0295799	0.0930342
1	1.94067	9406695	C	A	0.485366	0.058876	0.0294147	0.0453296
1	1.94204	9420442	A	G	0.485366	0.058876	0.0294147	0.0453296
1	1.94289	9428903	G	A	0.485366	0.058876	0.0294147	0.0453296
1	1.94402	9440183	G	A	0.485366	0.058876	0.0294147	0.0453296
1	1.94597	9459731	A	C	0.182927	-0.0184916	0.0386243	0.632113
1	1.94643	9464337	T	A	0.441463	-0.0684294	0.0281302	0.0149911
1	1.94779	9477943	A	G	0.15122	-0.0528066	0.0411154	0.19902
1	1.94863	9486307	A	G	0.434146	-0.0319357	0.0295619	0.280009
1	1.95029	9502938	G	A	0.421951	-0.0318374	0.0296431	0.282813
1	1.95202	9520176	A	G	0.319512	-0.0540346	0.0311596	0.0828956
1	1.95265	9526549	A	G	0.0926829	0.0146787	0.0477618	0.758591
1	1.9541	9540990	A	G	0.312195	-0.0416848	0.0318174	0.190153
1	1.95456	9545603	A	G	0.312195	-0.0416848	0.0318174	0.190153
1	1.95653	9565301	G	A	0.360976	-0.00676254	0.0299297	0.821242
1	1.95733	9573293	A	G	0.373171	-0.00710853	0.029778	0.811324
1	1.95788	9578777	A	T	0.097561	-0.00951303	0.0504662	0.850482
1	1.95924	9592401	G	A	0.121951	0.0459625	0.0445658	0.302381
1	1.96042	9604233	A	G	0.15122	-0.033689	0.041876	0.421112
1	1.96129	9612915	A	C	0.14878	-0.035228	0.0420662	0.402343
1	1.96294	9629445	A	G	0.173171	-0.0229353	0.0391486	0.557975
1	1.96383	9638283	A	G	0.173171	-0.0229353	0.0391486	0.557975
1	1.96593	9659261	G	A	0.0341463	0.074845	0.0730782	0.305752
1	1.96726	9672599	A	G	0.0439024	0.059036	0.0655881	0.368066
1	1.96903	9690287	G	A	0.0609756	0.106744	0.0539179	0.0477317
1	1.96963	9696341	A	G	0.0341463	0.074845	0.0730782	0.305752
1	1.97287	9728738	G	A	0.314634	-0.0123958	0.0297752	0.677182
1	1.97416	9741629	A	G	0.136585	-0.039694	0.0423622	0.348751
1	1.97522	9752154	A	C	0.280488	-0.0196264	0.0324917	0.545815
1	1.97772	9777156	C	G	0.0341463	0.074845	0.0730782	0.305752
1	1.98124	9812380	A	G	0.4	-0.0554033	0.0304059	0.068436
1	1.98262	9826231	G	A	0.395122	-0.0526328	0.0295364	0.0747548
1	1.98346	9834647	A	G	0.329268	0.000755113	0.0299384	0.979878
1	1.98624	9862442	A	C	0.321951	-0.0103101	0.0297779	0.729166
1	1.98756	9875555	A	G	0.397561	-0.0604566	0.0296227	0.0412624
1	1.98818	9881751	C	A	0.395122	-0.0613181	0.0297039	0.0389882
1	1.98823	9882263	G	A	0.397561	-0.0506891	0.0297694	0.0886194
1	1.98979	9897935	T	A	0.395122	-0.0513932	0.0295828	0.0823406
1	1.99561	9956093	A	G	0.153659	-0.0296988	0.0413563	0.472683
1	1.99618	9961779	G	C	0.14878	-0.0296864	0.0415236	0.474653
1	1.9968	9968034	A	T	0.334146	-0.0501274	0.0306563	0.102019
1	1.99698	9969789	G	A	0.32439	-0.0542535	0.0307682	0.0778503
1	1.99808	9980780	C	A	0.309756	-0.0610377	0.0306702	0.0465764
1	1.10008	10008027	A	G	0.419512	-0.0449352	0.0294473	0.127021
1	1.10019	10018556	G	A	0.453659	-0.0320179	0.0307472	0.297723
1	1.10028	10027540	G	A	0.480488	0.0186053	0.0305105	0.541995
1	1.10061	10060855	A	G	0.487805	0.0176601	0.0300301	0.556479
1	1.10065	10064727	C	A	0.487805	0.0176601	0.0300301	0.556479
1	1.10077	10077081	G	A	0.0317073	0.0788579	0.0874229	0.367042
1	1.10094	10093579	A	C	0.0439024	0.223304	0.0718702	0.0018897
1	1.101	10099935	G	A	0.387805	-0.00152184	0.03114	0.961022
1	1.10107	10107282	G	A	0.385366	-0.00218767	0.0310686	0.943864
1	1.10119	10118993	G	A	0.421951	0.0683756	0.0277355	0.0136909
1	1.10198	10198323	G	A	0.35122	0.0464803	0.0289152	0.107951
1	1.10204	10203781	A	G	0.392683	-0.00055304	0.0288163	0.984688
1	1.10214	10214038	C	A	0.473171	0.0636415	0.0269146	0.0180511
1	1.10232	10231948	G	A	0.453659	0.0414401	0.0274447	0.131057
1	1.10239	10238823	A	G	0.397561	0.0510043	0.0278712	0.06725
1	1.10256	10255636	G	A	0.460976	0.0422323	0.02743	0.123648
1	1.10257	10257096	A	G	0.478049	0.0337671	0.0265347	0.203173
1	1.10272	10271503	A	T	0.25122	-0.0453195	0.0331471	0.171555
1	1.10283	10283002	A	G	0.302439	0.0503855	0.0310174	0.104285
1	1.1031	10309970	A	G	0.470732	0.0622271	0.0277698	0.025038
1	1.10321	10321408	G	A	0.0512195	0.0682945	0.0657865	0.299213
1	1.10329	10329292	A	C	0.234146	-0.0151463	0.0341704	0.657579
1	1.10341	10341135	A	G	0.239024	-0.0142746	0.0340239	0.674816
1	1.10358	10357617	A	T	0.0317073	0.20111	0.0800637	0.0120092
1	1.10403	10403384	G	A	0.453659	0.0431515	0.0288439	0.134645
1	1.10408	10408315	G	A	0.453659	0.0431515	0.0288439	0.134645
1	1.10419	10419139	A	C	0.468293	0.0426714	0.0291312	0.142975
1	1.10509	10508512	G	A	0.329268	-0.0443099	0.0331677	0.18157
1	1.10516	10516483	G	A	0.329268	-0.0443099	0.0331677	0.18157
1	1.10529	10528995	C	A	0.0560976	0.0513319	0.0612832	0.402246
1	1.1054	10539614	G	A	0.0780488	0.0386927	0.0542648	0.475824
1	1.1055	10549938	A	C	0.0634146	0.0484798	0.0569704	0.394789
1	1.10574	10573899	G	A	0.370732	0.0241171	0.0312698	0.440554
1	1.10588	10587650	A	C	0.37561	0.0220448	0.031491	0.483906
1	1.10604	10604319	A	G	0.0390244	-0.0218244	0.054162	0.686987
1	1.10673	10672540	C	A	0.0853659	0.0177305	0.0526938	0.736508
1	1.10682	10681859	G	A	0.0731707	0.00965972	0.0594349	0.870892
1	1.10684	10683500	C	A	0.0658537	-0.0356618	0.0640309	0.577564
1	1.10744	10744350	T	A	0.0560976	-0.0401416	0.0693777	0.562863
1	1.10781	10780593	G	A	0.234146	0.00541387	0.0316377	0.864129
1	1.10808	10807939	A	C	0.207317	-0.0141272	0.032818	0.666854
1	1.10822	10822495	G	A	0.195122	0.0958452	0.0382622	0.0122467
1	1.10899	10898701	A	C	0.414634	0.0583866	0.0280762	0.0375645
1	1.10934	10934077	G	A	0.331707	-0.0417596	0.0325964	0.200155
1	1.10943	10942513	C	A	0.482927	-0.0346179	0.0309351	0.263119
1	1.1095	10949569	G	A	0.0292683	-0.00582237	0.0762287	0.939117
1	1.10962	10961544	A	G	0.414634	-0.071472	0.0302	0.0179511
1	1.10977	10976955	A	G	0.45122	-0.0502279	0.0301537	0.0957667
1	1.11019	11019380	G	C	0.434146	-0.0490501	0.0295915	0.0974034
1	1.1103	11030313	A	G	0.42439	-0.0554808	0.030889	0.0724733
1	1.11041	11040857	A	G	0.239024	-0.0635887	0.0347756	0.0674677
1	1.11052	11052005	C	A	0.502439	0.0434005	0.0304046	0.153456
1	1.11073	11073261	C	A	0.236585	-0.00286639	0.031304	0.927043
1	1.11074	11074423	G	C	0.234146	-0.00152151	0.0317043	0.961724
1	1.11092	11091891	G	A	0.221951	-0.0609772	0.036164	0.0917704
1	1.11097	11097431	G	A	0.0560976	0.121575	0.0531382	0.0221429
1	1.11098	11097654	A	G	0.44878	-0.0356831	0.0302223	0.237727
1	1.11112	11111953	C	A	0.0365854	0.123831	0.0748837	0.0982008
1	1.1112	11119991	A	G	0.0463415	0.136346	0.0669061	0.0415626
1	1.11147	11147113	G	A	0.0780488	0.0725263	0.0571444	0.204378
1	1.11163	11163000	A	G	0.0707317	0.0640906	0.044416	0.149031
1	1.11166	11165907	G	A	0.0560976	0.0694623	0.0651394	0.286259
1	1.11167	11166635	A	G	0.439024	-0.0406417	0.0293041	0.165474
1	1.11168	11167874	A	G	0.387805	-0.0548048	0.0299123	0.0669246
1	1.11168	11167979	A	G	0.387805	-0.0548048	0.0299123	0.0669246
1	1.11187	11187180	A	C	0.490244	-0.0301613	0.0287479	0.294102
1	1.11192	11192441	A	C	0.387805	0.0471339	0.0304821	0.122037
1	1.112	11200412	A	G	0.2	-0.0461093	0.035643	0.195789
1	1.11215	11215077	C	A	0.358537	-0.0477907	0.0309579	0.122654
1	1.11249	11248671	G	A	0.370732	-0.0441385	0.0303866	0.146344
1	1.11262	11262018	A	G	0.385366	-0.0205835	0.0294823	0.485075
1	1.11287	11286624	A	C	0.390244	-0.024518	0.0305749	0.422612
1	1.11298	11298106	G	A	0.397561	-0.0269089	0.0307533	0.381577
1	1.11305	11304518	G	A	0.385366	-0.0261588	0.0306244	0.393005
1	1.11324	11323575	C	A	0.434146	-0.0318377	0.030249	0.29256
1	1.11329	11328582	G	A	0.365854	-0.0499846	0.0303712	0.099807
1	1.11369	11368842	A	G	0.207317	-0.0211431	0.0371088	0.568841
1	1.1138	11379803	G	A	0.370732	-0.0235156	0.0299837	0.432877
1	1.11396	11395642	G	A	0.378049	-0.0250026	0.0297815	0.40117
1	1.11396	11395697	A	G	0.441463	0.05046	0.0276415	0.0679234
1	1.11418	11417719	A	G	0.436585	0.036294	0.0284617	0.202243
1	1.11419	11418720	G	A	0.426829	0.035897	0.028675	0.210621
1	1.11498	11497808	G	A	0.380488	-0.0581939	0.0301557	0.0536342
1	1.11523	11523463	A	G	0.329268	-0.0528608	0.0325242	0.104104
1	1.1154	11539753	A	G	0.136585	0.0350882	0.0474892	0.459988
1	1.11551	11551176	A	G	0.485366	-0.0395331	0.0304583	0.194307
1	1.11564	11564083	A	G	0.195122	0.126314	0.0372417	0.00069454
1	1.11569	11569399	G	A	0.356098	-0.0578653	0.0307185	0.0596017
1	1.11609	11608503	T	A	0.470732	-0.0215023	0.0291507	0.460742
1	1.11609	11608580	G	A	0.419512	-0.047025	0.031181	0.131521
1	1.11623	11623152	G	A	0.429268	-0.0471779	0.031305	0.131801
1	1.11629	11629081	A	G	0.426829	-0.0468135	0.0312276	0.133846
1	1.11653	11653215	G	A	0.0829268	0.0596313	0.053355	0.263724
1	1.1168	11679629	G	A	0.0439024	0.0953644	0.0701869	0.174235
1	1.11689	11689281	G	A	0.446341	-0.0595197	0.0298236	0.0459637
1	1.11703	11702682	A	G	0.465854	-0.0366062	0.0298015	0.219321
1	1.11709	11708684	A	G	0.27561	0.000331611	0.0308962	0.991436
1	1.11722	11721611	A	C	0.24878	-0.00415689	0.032363	0.897796
1	1.1173	11730119	A	G	0.373171	-0.0407903	0.0321073	0.20393
1	1.11744	11744340	G	A	0.373171	-0.0391922	0.0314765	0.213086
1	1.1176	11759885	G	A	0.368293	-0.0438761	0.0318732	0.168642
1	1.11775	11774784	A	G	0.363415	-0.0408426	0.0320431	0.202446
1	1.11779	11779243	A	G	0.356098	-0.0407721	0.0320991	0.204015
1	1.11782	11782292	A	G	0.363415	-0.0281393	0.0317834	0.375969
1	1.11789	11789480	A	G	0.42439	0.0529173	0.0291471	0.069443
1	1.118	11799809	A	G	0.378049	-0.0401849	0.0314062	0.200714
1	1.11821	11821333	A	G	0.441463	0.0344279	0.0283149	0.224025
1	1.11823	11822623	A	C	0.439024	0.0338775	0.0283184	0.231577
1	1.11835	11834885	A	G	0.0292683	0.0305197	0.0780241	0.695681
1	1.11845	11844563	A	G	0.380488	-0.0162343	0.0313133	0.604146
1	1.11875	11875141	C	G	0.239024	-0.033106	0.0322409	0.304499
1	1.11884	11884008	G	A	0.378049	-0.0161785	0.031073	0.602603
1	1.11904	11903839	G	A	0.47561	-0.0391849	0.0293259	0.181489
1	1.11925	11924518	A	G	0.463415	-0.0204659	0.0296915	0.490645
1	1.11929	11928596	G	A	0.502439	0.0219583	0.0298391	0.461797
1	1.11947	11946797	G	A	0.178049	0.0998471	0.0389745	0.0104115
1	1.11951	11951448	G	A	0.27561	0.0170713	0.0301771	0.571595
1	1.11965	11964571	A	G	0.417073	0.0249978	0.0293192	0.393877
1	1.11982	11981850	G	A	0.236585	-0.040749	0.0339532	0.23008
1	1.11987	11986934	G	A	0.231707	-0.0444382	0.0340521	0.19189
1	1.11999	11998945	G	A	0.217073	-0.0455789	0.0349279	0.191912
1	1.12007	12007076	G	A	0.214634	-0.0451702	0.0353941	0.201882
1	1.12025	12024782	A	G	0.207317	-0.0401274	0.0354178	0.257225
1	1.12033	12033348	A	C	0.234146	-0.0130704	0.0340872	0.701394
1	1.12046	12046335	A	G	0.0243902	0.0585334	0.076882	0.446454
1	1.12056	12055950	A	G	0.256098	0.0121425	0.030596	0.691467
1	1.12064	12064054	G	A	0.270732	0.0159508	0.0301247	0.596465
1	1.12076	12075806	G	A	0.256098	0.0152846	0.0306618	0.618138
1	1.12101	12101184	C	A	0.258537	0.0172686	0.030094	0.566087
1	1.12124	12124292	G	A	0.209756	-0.0489073	0.0350747	0.163204
1	1.12144	12144103	C	A	0.202439	-0.0461822	0.0357513	0.19644
1	1.12157	12156624	G	A	0.234146	-0.0102666	0.031682	0.745899
1	1.12182	12182103	G	A	0.439024	-0.0432506	0.0295565	0.14338
1	1.12217	12216586	A	G	0.204878	-0.0504028	0.0356466	0.157374
1	1.12239	12239369	A	G	0.434146	-0.0412231	0.0295258	0.162663
1	1.12267	12267375	A	T	0.341463	-0.0190958	0.0326136	0.558199
1	1.12268	12268168	G	A	0.25122	-0.0124954	0.0316231	0.692744
1	1.12284	12284259	A	G	0.317073	-0.00816702	0.0269373	0.761748
1	1.12293	12292936	A	G	0.24878	-0.013716	0.0311258	0.659458
1	1.12305	12305086	A	G	0.24878	-0.013716	0.0311258	0.659458
1	1.12316	12316236	A	G	0.24878	-0.013716	0.0311258	0.659458
1	1.12327	12326997	G	A	0.173171	0.106368	0.0398377	0.00758432
1	1.12345	12345078	G	A	0.258537	-0.00566196	0.030714	0.853743
1	1.1239	12389917	A	G	0.387805	0.0472036	0.0307035	0.124195
1	1.12392	12391795	G	A	0.395122	0.0459366	0.0301182	0.127206
1	1.1243	12429750	A	G	0.326829	-0.0464096	0.0329167	0.158566
1	1.12452	12452013	G	A	0.321951	-0.0372174	0.032272	0.248812
1	1.1247	12470251	G	A	0.268293	0.0221122	0.0316473	0.484735
1	1.12481	12481044	G	A	0.44878	0.0433417	0.0294092	0.14055
1	1.12502	12502470	A	G	0.231707	-0.00909798	0.0326306	0.780385
1	1.12515	12515484	A	G	0.231707	-0.00909798	0.0326306	0.780385
1	1.12531	12530602	G	A	0.0317073	0.0211264	0.0692165	0.760197
1	1.1256	12559709	G	A	0.0317073	-0.0147008	0.080515	0.855124
1	1.12569	12568683	A	G	0.0268293	0.0260253	0.0816548	0.749936
1	1.12583	12582542	A	G	0.287805	0.0110642	0.0302611	0.714645
1	1.12593	12592574	A	C	0.45122	-0.012319	0.0296878	0.678177
1	1.12602	12602117	G	A	0.412195	0.0182102	0.0294178	0.535904
1	1.12675	12674746	A	G	0.402439	-0.0341055	0.0302612	0.259726
1	1.12725	12724538	C	A	0.414634	0.0530673	0.0295213	0.0722409
1	1.12732	12732415	G	A	0.412195	0.0531022	0.0294492	0.0713596
1	1.12752	12752045	G	C	0.329268	-0.0458264	0.0328076	0.162467
1	1.1283	12829696	A	G	0.212195	-0.052147	0.0356181	0.143178
1	1.12832	12831740	A	G	0.412195	-0.0609852	0.029245	0.0370404
1	1.12843	12843349	G	A	0.436585	-0.0588594	0.0295905	0.0466869
1	1.12864	12863961	G	A	0.42439	-0.0403116	0.029771	0.175719
1	1.12868	12868228	A	G	0.22439	-0.0204469	0.0345428	0.553898
1	1.12881	12880943	T	A	0.0365854	0.232998	0.0698513	0.000851071
1	1.12946	12946001	A	G	0.434146	0.0422801	0.0291482	0.146913
1	1.12955	12954634	A	G	0.207317	-0.0325091	0.0329234	0.323439
1	1.12978	12978143	A	G	0.397561	0.0326164	0.0294027	0.267302
1	1.12985	12985295	G	A	0.390244	0.0363173	0.0299376	0.225091
1	1.13003	13003212	G	A	0.407317	0.052315	0.0292537	0.0737239
1	1.13005	13004908	A	C	0.192683	0.0996208	0.0381589	0.00903618
1	1.13045	13044677	A	G	0.209756	-0.0324469	0.0329173	0.324276
1	1.13057	13057467	G	A	0.285366	0.011872	0.0296337	0.688697
1	1.13066	13065849	G	A	0.256098	-0.00802195	0.0303836	0.791763
1	1.13081	13080533	G	A	0.258537	-0.00752204	0.0301844	0.803204
1	1.13085	13085178	A	C	0.243902	-0.0189611	0.0342153	0.579463
1	1.13105	13104855	A	G	0.0243902	0.1914	0.0887724	0.0310781
1	1.13116	13115587	G	A	0.404878	0.0504648	0.0297921	0.0902846
1	1.13129	13128683	A	C	0.446341	-0.00954687	0.0309665	0.757856
1	1.13132	13132232	G	A	0.421951	-0.0335608	0.031306	0.283708
1	1.13138	13137512	A	C	0.0243902	0.1914	0.0887724	0.0310781
1	1.13179	13178719	G	A	0.0439024	-0.0366828	0.0789275	0.642099
1	1.13223	13223302	A	G	0.0414634	0.119901	0.0740859	0.105574
1	1.13224	13223502	G	A	0.0414634	0.119901	0.0740859	0.105574
1	1.13298	13298012	G	A	0.0097561	0.468223	0.141443	0.000931886
1	1.13331	13331028	A	C	0.392683	-0.0534311	0.0300156	0.075058
1	1.13336	13336245	G	A	0.0121951	0.386168	0.13042	0.00306691
1	1.13348	13347614	A	G	0.392683	-0.0534311	0.0300156	0.075058
1	1.13356	13355961	G	A	0.185366	0.133897	0.038793	0.00055735
1	1.1337	13369932	A	G	0.441463	-0.0578096	0.0292078	0.0477874
1	1.13376	13375903	G	A	0.0658537	0.0875915	0.0627428	0.162702
1	1.13385	13385246	A	G	0.0512195	0.11088	0.0669176	0.0975267
1	1.13412	13412399	A	G	0.0512195	-0.0364718	0.0674154	0.588507
1	1.13428	13428072	G	A	0.0512195	-0.0364718	0.0674154	0.588507
1	1.13431	13431034	G	A	0.265854	0.125198	0.0341642	0.000247719
1	1.13447	13446742	G	A	0.385366	-0.024561	0.0308212	0.425518
1	1.13454	13454177	G	A	0.385366	-0.024561	0.0308212	0.425518
1	1.13464	13463880	A	T	0.356098	-0.0534021	0.0318176	0.0932717
1	1.13467	13466714	A	C	0.182927	0.134014	0.0387836	0.000549421
1	1.13472	13471714	A	C	0.385366	-0.024561	0.0308212	0.425518
1	1.13472	13471855	G	C	0.431707	-0.0552159	0.0295486	0.0616716
1	1.13478	13478424	A	G	0.356098	-0.0534021	0.0318176	0.0932717
1	1.13482	13481722	G	A	0.180488	0.135414	0.0389562	0.000508851
1	1.13493	13493038	A	G	0.17561	0.102009	0.0396617	0.0101117
1	1.13493	13493435	C	G	0.497561	0.016719	0.0294158	0.569785
1	1.13494	13493609	A	G	0.321951	-0.0501552	0.0326874	0.124934
1	1.13496	13495946	C	A	0.319512	-0.0499138	0.0326556	0.12639
1	1.13506	13505603	G	A	0.321951	-0.0502659	0.0327718	0.125075
1	1.13506	13506057	A	C	0.32439	-0.0505241	0.0328087	0.12357
1	1.13554	13554172	G	A	0.395122	-0.0433739	0.0314749	0.168189
1	1.1356	13560487	G	A	0.0829268	0.00399662	0.0545121	0.941555
1	1.13567	13567459	A	G	0.0146341	0.482273	0.113161	2.02746e-05
1	1.13568	13568168	G	A	0.387805	-0.0450095	0.0313963	0.151688
1	1.13586	13585953	A	G	0.385366	-0.0434411	0.0313324	0.165607
1	1.13591	13590516	A	G	0.385366	-0.0434411	0.0313324	0.165607
1	1.13601	13601070	A	C	0.385366	-0.0434411	0.0313324	0.165607
1	1.13611	13610738	A	C	0.385366	-0.0434411	0.0313324	0.165607
1	1.1363	13629913	A	G	0.385366	-0.0434411	0.0313324	0.165607
1	1.13635	13635403	G	A	0.385366	-0.0434411	0.0313324	0.165607
1	1.13734	13734423	C	A	0.0634146	0.133974	0.0545723	0.014089
1	1.1376	13759668	G	A	0.280488	0.0879111	0.0337954	0.00928779
1	1.13773	13773492	C	A	0.270732	0.0636106	0.0344599	0.0649025
1	1.13805	13805012	G	A	0.336585	0.0426024	0.0281403	0.130044
1	1.13829	13829372	A	G	0.302439	0.0328057	0.0281002	0.243027
1	1.13843	13842621	C	A	0.321951	0.0439273	0.0282783	0.120329
1	1.13857	13857178	G	A	0.280488	0.0415601	0.0293281	0.156461
1	1.13873	13873480	A	G	0.339024	0.0432064	0.0282443	0.126082
1	1.13899	13898860	G	A	0.17561	0.0460942	0.0392939	0.24077
1	1.13902	13901500	G	A	0.0243902	-0.0168013	0.102162	0.869371
1	1.13902	13901704	A	G	0.160976	0.0386995	0.0417649	0.354133
1	1.13902	13902044	G	A	0.239024	0.06517	0.0363331	0.0728644
1	1.13903	13902575	A	G	0.236585	0.0672748	0.0363986	0.0645616
1	1.13913	13912699	A	G	0.0219512	-0.0239938	0.108067	0.824293
1	1.13933	13932790	A	G	0.0463415	0.00263408	0.0654193	0.967882
1	1.13963	13963437	G	A	0.465854	0.0359565	0.0302002	0.233809
1	1.13967	13966852	G	A	0.0902439	0.0975876	0.0535377	0.068336
1	1.13988	13987701	A	G	0.212195	-0.0414465	0.0339652	0.222364
1	1.14	14000177	G	A	0.319512	0.0439491	0.0296596	0.138398
1	1.14022	14021541	A	G	0.358537	-0.0413818	0.031201	0.18474
1	1.14025	14025015	G	A	0.404878	0.0435417	0.029035	0.13371
1	1.14029	14028546	A	T	0.0463415	0.0405889	0.0781998	0.603732
1	1.14029	14028691	A	G	0.0463415	0.0405889	0.0781998	0.603732
1	1.14039	14038517	A	G	0.0463415	0.0405889	0.0781998	0.603732
1	1.14051	14051040	G	A	0.356098	-0.042538	0.0313397	0.17468
1	1.14059	14058776	A	G	0.356098	-0.042538	0.0313397	0.17468
1	1.14089	14089087	G	A	0.363415	-0.0280481	0.0309999	0.365582
1	1.141	14100367	G	A	0.356098	-0.042538	0.0313397	0.17468
1	1.14121	14120734	A	G	0.37561	-0.0266152	0.0305577	0.383765
1	1.14124	14124297	A	G	0.370732	-0.0406909	0.0308479	0.187142
1	1.14133	14133089	G	A	0.370732	-0.0406909	0.0308479	0.187142
1	1.14154	14154296	G	A	0.380488	-0.0289843	0.0305416	0.342614
1	1.14171	14171000	G	A	0.37561	-0.0266152	0.0305577	0.383765
1	1.14173	14173454	G	A	0.370732	-0.0406909	0.0308479	0.187142
1	1.14188	14187541	G	A	0.370732	-0.0406909	0.0308479	0.187142
1	1.14217	14217295	A	G	0.473171	-0.000934551	0.0300305	0.975174
1	1.14249	14248782	T	A	0.0219512	0.124497	0.102701	0.225426
1	1.14282	14281609	G	A	0.292683	0.0234483	0.0333077	0.481439
1	1.14288	14287726	C	A	0.0219512	0.140099	0.0984968	0.154918
1	1.14323	14323114	A	G	0.0219512	-0.0218942	0.0972016	0.821789
1	1.14334	14333504	A	G	0.412195	-0.0199709	0.0289259	0.489933
1	1.14379	14378509	G	A	0.185366	-0.0290664	0.0380881	0.445383
1	1.1439	14389797	A	G	0.409756	-0.00759364	0.0291304	0.794341
1	1.14392	14391559	A	G	0.417073	-0.00709999	0.0289148	0.806032
1	1.14402	14402319	G	A	0.0487805	0.10231	0.0692776	0.139727
1	1.14416	14416073	G	A	0.0487805	0.10231	0.0692776	0.139727
1	1.14456	14456169	G	A	0.0195122	-0.0218261	0.111454	0.844742
1	1.14466	14465969	C	A	0.0829268	0.022302	0.0575812	0.698523
1	1.14472	14472225	G	A	0.385366	0.0297725	0.0304681	0.328485
1	1.14484	14484107	G	A	0.460976	0.0023581	0.0278903	0.93262
1	1.14488	14488488	G	A	0.497561	-0.00638151	0.0276462	0.817449
1	1.14504	14503912	G	A	0.407317	0.0242551	0.0292918	0.407642
1	1.14508	14507952	G	A	0.370732	-0.0300108	0.0292622	0.305088
1	1.14518	14517554	G	A	0.0243902	0.0175328	0.0810344	0.828705
1	1.14527	14526630	A	G	0.0243902	-0.000459029	0.0912705	0.995987
1	1.14535	14534509	A	G	0.360976	-0.0310669	0.0294505	0.291479
1	1.14537	14536842	G	A	0.380488	-0.0299312	0.0288188	0.298991
1	1.14542	14541895	A	G	0.0195122	-0.0201968	0.111222	0.855905
1	1.14559	14559119	A	G	0.429268	-0.0310252	0.0290705	0.285863
1	1.1456	14560189	A	C	0.221951	-0.00718171	0.0345536	0.835352
1	1.14563	14563023	A	G	0.482927	-0.00820065	0.0293215	0.779723
1	1.14595	14594581	C	A	0.426829	-0.0303373	0.0289961	0.295444
1	1.14614	14614352	A	T	0.0439024	0.0119228	0.0734835	0.871107
1	1.14616	14615890	G	A	0.429268	-0.0310252	0.0290705	0.285863
1	1.14652	14651579	G	A	0.429268	-0.0310252	0.0290705	0.285863
1	1.14674	14673982	G	A	0.429268	-0.0310252	0.0290705	0.285863
1	1.14683	14682573	A	C	0.165854	-0.011702	0.0374615	0.754756
1	1.14694	14693619	A	G	0.146341	-0.0125402	0.039814	0.752785
1	1.14708	14708146	A	G	0.353659	-0.0317445	0.0293945	0.280165
1	1.14718	14718141	A	G	0.146341	-0.0125402	0.039814	0.752785
1	1.14733	14732871	A	G	0.390244	-0.0328295	0.0291553	0.260158
1	1.14737	14736839	A	G	0.390244	-0.0328295	0.0291553	0.260158
1	1.14752	14751718	A	G	0.207317	-0.036531	0.0355973	0.304784
1	1.14771	14771450	G	A	0.390244	-0.0328295	0.0291553	0.260158
1	1.14786	14785901	A	G	0.390244	-0.0328295	0.0291553	0.260158
1	1.1479	14789870	A	G	0.353659	-0.0317445	0.0293945	0.280165
1	1.14793	14792615	G	A	0.390244	-0.0328295	0.0291553	0.260158
1	1.14793	14792692	G	A	0.0365854	-0.00972883	0.0719075	0.892377
1	1.14797	14797158	A	G	0.158537	-0.0120136	0.0392567	0.759584
1	1.14805	14805156	G	A	0.163415	-0.0150854	0.0390863	0.699532
1	1.14821	14821310	G	A	0.168293	-0.00949005	0.0380494	0.803041
1	1.14831	14830785	A	C	0.187805	-0.00815252	0.0369155	0.825215
1	1.1485	14849733	C	A	0.0365854	-0.0066252	0.0713331	0.926001
1	1.14856	14855591	A	G	0.0243902	-0.00948006	0.0817803	0.907715
1	1.14866	14866292	A	G	0.414634	-0.0365126	0.0290056	0.208098
1	1.14881	14880841	G	A	0.207317	-0.036531	0.0355973	0.304784
1	1.14892	14892273	C	A	0.0463415	0.00270048	0.0700039	0.969228
1	1.14896	14896448	C	A	0.35122	-0.0388953	0.0297909	0.191686
1	1.14919	14918904	A	G	0.231707	-0.0323277	0.0340443	0.342328
1	1.14921	14921247	A	G	0.207317	-0.0322591	0.0350216	0.356989
1	1.14938	14937979	G	A	0.239024	-0.0347489	0.033544	0.30024
1	1.14951	14950539	G	A	0.163415	-0.0236696	0.0400089	0.554113
1	1.14956	14956125	A	G	0.0219512	-0.0252047	0.104958	0.810222
1	1.14969	14969369	G	A	0.0756098	0.0224896	0.056901	0.692665
1	1.14977	14977014	G	A	0.256098	-0.00617846	0.0332043	0.852387
1	1.14986	14986220	A	C	0.314634	0.016628	0.0316313	0.599109
1	1.14988	14988276	A	G	0.234146	-0.00405497	0.0337999	0.904507
1	1.15006	15005529	A	G	0.32439	-0.0307003	0.0297678	0.302389
1	1.15014	15014153	A	G	0.243902	0.0173846	0.0331805	0.600321
1	1.15032	15031630	A	T	0.45122	0.0399702	0.0290624	0.16903
1	1.15036	15036132	G	A	0.187805	-0.0143757	0.0362808	0.691933
1	1.15053	15053383	A	G	0.27561	0.0165034	0.0315028	0.600368
1	1.15057	15057467	A	G	0.204878	-0.0365739	0.035408	0.301638
1	1.1508	15080381	G	A	0.180488	-0.022927	0.0381354	0.547707
1	1.15098	15098120	G	A	0.492683	-0.00939711	0.0301389	0.755197
1	1.15109	15108508	G	A	0.207317	-0.0355854	0.0356076	0.317612
1	1.15117	15116966	C	A	0.0219512	-0.0239938	0.108067	0.824293
1	1.15141	15141151	A	G	0.0268293	0.00923603	0.0909673	0.919129
1	1.1516	15160307	A	G	0.385366	-0.0192364	0.0316665	0.543541
1	1.15173	15172672	G	A	0.404878	-0.0290867	0.0293219	0.321207
1	1.15186	15186332	A	G	0.0195122	0.0118357	0.116337	0.918966
1	1.15189	15189413	C	G	0.429268	0.008141	0.0282631	0.773314
1	1.15199	15199402	A	G	0.0195122	0.0118357	0.116337	0.918966
1	1.15205	15204569	G	A	0.0195122	0.0118357	0.116337	0.918966
1	1.15208	15207553	A	G	0.158537	0.0468455	0.0421894	0.266843
1	1.15218	15218485	A	G	0.0195122	0.0118357	0.116337	0.918966
1	1.15231	15230599	A	C	0.0195122	0.0118357	0.116337	0.918966
1	1.15248	15248017	G	A	0.429268	0.008141	0.0282631	0.773314
1	1.15321	15321057	G	A	0.0219512	0.00413216	0.0858868	0.961627
1	1.15365	15364978	A	G	0.239024	-0.0116616	0.0345324	0.735588
1	1.15373	15372503	G	A	0.42439	0.00642049	0.0282295	0.820083
1	1.1538	15380050	A	G	0.241463	0.0158678	0.0329357	0.62996
1	1.15392	15391799	G	A	0.236585	0.0150595	0.0330627	0.648761
1	1.15411	15411076	A	G	0.414634	0.00769364	0.0280074	0.783547
1	1.15418	15418100	A	G	0.356098	0.00321778	0.03041	0.915731
1	1.15431	15431051	A	C	0.404878	0.0338375	0.0299173	0.258039
1	1.15448	15448285	A	G	0.14878	0.0512389	0.0427108	0.230267
1	1.15461	15460515	A	C	0.185366	-0.00951818	0.0376744	0.800544
1	1.15492	15491995	A	G	0.414634	0.0193504	0.0315267	0.539363
1	1.15496	15496312	G	A	0.343902	0.0185943	0.0327119	0.569745
1	1.15511	15511136	A	G	0.260976	-0.00791954	0.0343983	0.817913
1	1.1553	15529859	A	G	0.417073	0.0189835	0.0317656	0.550099
1	1.15544	15544090	G	A	0.27561	-0.0116452	0.0347919	0.737844
1	1.15548	15548491	A	G	0.402439	0.0221223	0.0313827	0.480859
1	1.15553	15553192	A	G	0.4	0.0194496	0.0323296	0.547438
1	1.1559	15590031	A	G	0.258537	0.00448923	0.0331938	0.89242
1	1.15599	15598773	G	A	0.260976	0.00487017	0.0328687	0.882208
1	1.15612	15612220	A	C	0.265854	0.00260664	0.0327575	0.936576
1	1.15659	15658711	C	A	0.187805	-0.0103269	0.0373119	0.781954
1	1.15673	15673409	G	A	0.385366	0.00338228	0.0289628	0.907034
1	1.15736	15736401	A	G	0.2	0.0423849	0.0366628	0.247651
1	1.15757	15757117	G	A	0.185366	-0.00930941	0.037228	0.802537
1	1.15771	15770986	G	A	0.185366	-0.00930941	0.037228	0.802537
1	1.15794	15794393	G	A	0.258537	-6.82536e-05	0.0327483	0.998337
1	1.15805	15805483	G	A	0.404878	-0.00538416	0.0306204	0.860423
1	1.15816	15816348	G	A	0.431707	0.0134485	0.0283379	0.63509
1	1.1583	15830445	A	G	0.231707	8.03439e-05	0.0339648	0.998113
1	1.1584	15840316	G	A	0.392683	0.0226958	0.0304443	0.455979
1	1.15852	15852260	C	A	0.358537	0.000159256	0.029039	0.995624
1	1.15874	15873535	A	G	0.473171	0.0151335	0.029693	0.610285
1	1.15875	15874938	A	C	0.473171	0.0151335	0.029693	0.610285
1	1.15896	15896352	G	A	0.312195	0.0191651	0.0324244	0.554474
1	1.15901	15900750	A	C	0.231707	8.03439e-05	0.0339648	0.998113
1	1.15911	15911482	G	A	0.143902	0.0642088	0.0435742	0.140602
1	1.1592	15920290	A	G	0.460976	-0.0170898	0.0279219	0.5405
1	1.1592	15920324	C	G	0.139024	0.065912	0.0440115	0.134235
1	1.15949	15948746	A	G	0.0292683	-0.0408122	0.0896121	0.648799
1	1.15962	15962377	T	A	0.436585	0.00637718	0.0283814	0.822216
1	1.15998	15998040	G	A	0.460976	-0.0132389	0.0274909	0.630108
1	1.16009	16009193	A	T	0.0780488	0.0608734	0.0569193	0.284859
1	1.16014	16013787	A	G	0.37561	-0.0277232	0.0287252	0.334486
1	1.16024	16024354	A	G	0.44878	0.0049399	0.028548	0.862621
1	1.16046	16045803	G	A	0.217073	0.00824194	0.0370887	0.82414
1	1.16054	16053508	A	G	0.217073	0.00824194	0.0370887	0.82414
1	1.16063	16063459	C	A	0.395122	0.000173073	0.0316637	0.995639
1	1.16078	16078323	T	A	0.32439	0.0151741	0.0315597	0.630655
1	1.16106	16106412	G	A	0.495122	-0.00772399	0.0310805	0.803736
1	1.16132	16132465	A	C	0.1	0.0183004	0.0446805	0.682111
1	1.16133	16132998	C	G	0.207317	0.0114958	0.0372587	0.757672
1	1.16139	16138985	G	A	0.121951	0.00848378	0.0417166	0.838848
1	1.16157	16156784	A	G	0.207317	0.0114958	0.0372587	0.757672
1	1.16162	16162212	A	G	0.207317	0.0114958	0.0372587	0.757672
1	1.16163	16162703	A	G	0.207317	0.0114958	0.0372587	0.757672
1	1.16176	16175817	A	G	0.207317	0.0114958	0.0372587	0.757672
1	1.16186	16185504	G	A	0.207317	0.0114958	0.0372587	0.757672
1	1.16196	16196294	C	G	0.207317	0.0114958	0.0372587	0.757672
1	1.16208	16208241	G	A	0.207317	0.0114958	0.0372587	0.757672
1	1.1622	16219720	A	G	0.207317	0.0114958	0.0372587	0.757672
1	1.16231	16231036	G	A	0.285366	0.0193882	0.032809	0.554561
1	1.16244	16244265	A	C	0.343902	0.00442952	0.0291841	0.879361
1	1.16255	16255217	A	G	0.265854	-0.00469924	0.0322089	0.884001
1	1.16265	16265331	A	G	0.343902	0.00442952	0.0291841	0.879361
1	1.16282	16281556	G	C	0.487805	-0.00502702	0.0365953	0.89074
1	1.16307	16306787	A	G	0.202439	-0.0119796	0.0369295	0.745642
1	1.1632	16320005	G	A	0.195122	-0.00860053	0.0377152	0.819616
1	1.16324	16324420	A	G	0.195122	-0.00860053	0.0377152	0.819616
1	1.16338	16337721	A	C	0.195122	-0.00860053	0.0377152	0.819616
1	1.1636	16359855	A	G	0.0268293	-0.0216605	0.0933507	0.816512
1	1.16379	16379257	A	G	0.234146	-0.0111485	0.0348471	0.749024
1	1.164	16399830	A	G	0.197561	-0.0118716	0.0376167	0.75231
1	1.16419	16418729	A	G	0.331707	0.0185024	0.0314982	0.556927
1	1.16429	16428724	C	G	0.353659	-0.0207039	0.0299333	0.489148
1	1.1644	16440171	A	G	0.0341463	-0.0122547	0.0772752	0.873995
1	1.1646	16460238	A	G	0.295122	0.0055627	0.0328514	0.865538
1	1.16461	16461127	A	G	0.395122	0.025867	0.0316775	0.414173
1	1.165	16500159	A	G	0.473171	-0.00964742	0.0283487	0.733621
1	1.16508	16508273	G	A	0.0829268	0.0211121	0.0488615	0.665683
1	1.16532	16531663	A	G	0.0926829	0.0190242	0.0453815	0.675065
1	1.16547	16546927	A	C	0.0926829	0.0190242	0.0453815	0.675065
1	1.16592	16591910	A	G	0.334146	-0.0319336	0.0302236	0.290703
1	1.1664	16639703	G	A	0.309756	0.0083116	0.0302931	0.783798
1	1.16724	16723651	C	G	0.385366	-0.0268812	0.0287338	0.349518
1	1.16783	16782943	C	A	0.35122	0.00596012	0.02918	0.838155
1	1.168	16799708	A	G	0.480488	-0.0297139	0.0283734	0.294987
1	1.16807	16806542	A	G	0.32439	0.00768699	0.029675	0.795605
1	1.16812	16811874	T	A	0.443902	0.0119004	0.0281232	0.672183
1	1.16812	16812062	A	G	0.12439	0.00084513	0.0429612	0.984305
1	1.1682	16819803	G	A	0.22439	-0.0126871	0.0338057	0.707441
1	1.1682	16820003	A	G	0.429268	-0.0102436	0.0288625	0.722656
1	1.1683	16829946	A	G	0.107317	0.0117896	0.0449589	0.793143
1	1.16854	16854080	A	G	0.102439	0.00618072	0.0505339	0.902655
1	1.16869	16869158	A	G	0.421951	0.00328999	0.0293542	0.910761
1	1.16872	16872021	A	G	0.412195	-0.00678171	0.0288	0.813839
1	1.16876	16876417	A	G	0.412195	-0.00678171	0.0288	0.813839
1	1.16889	16889483	G	A	0.241463	0.00490569	0.0329515	0.881651
1	1.16916	16916113	A	G	0.395122	0.0308208	0.0301556	0.306753
1	1.16924	16923606	C	A	0.329268	-0.0151256	0.0302613	0.617193
1	1.16936	16936332	A	G	0.119512	0.0157597	0.0452081	0.727388
1	1.16944	16944232	A	G	0.126829	-0.0254531	0.0414823	0.539487
1	1.16947	16947053	G	A	0.443902	-0.00489253	0.0281536	0.862038
1	1.16957	16956533	G	A	0.436585	0.0237733	0.0287247	0.407883
1	1.16968	16968037	G	A	0.0195122	-0.00545952	0.090588	0.951943
1	1.16984	16983628	A	G	0.334146	0.00870605	0.028793	0.762372
1	1.16998	16997869	G	A	0.334146	0.00870605	0.028793	0.762372
1	1.17038	17038060	A	C	0.112195	0.0107642	0.0461165	0.815441
1	1.17063	17063159	A	G	0.360976	0.00581855	0.0296962	0.84466
1	1.1708	17079862	A	G	0.0487805	0.065445	0.0620328	0.291423
1	1.17081	17080855	A	G	0.331707	-0.0151577	0.0308537	0.623231
1	1.17082	17081733	C	A	0.373171	-0.00646679	0.0303022	0.831007
1	1.17091	17090951	A	C	0.214634	0.028337	0.0364457	0.436856
1	1.17101	17100543	A	G	0.187805	0.0120121	0.0366737	0.743259
1	1.17108	17108311	A	G	0.0829268	0.0278616	0.0552311	0.613941
1	1.17125	17125112	A	G	0.321951	0.00919203	0.0295597	0.755827
1	1.17128	17128451	A	C	0.504878	-0.0214212	0.0279344	0.443177
1	1.17136	17135819	G	A	0.343902	0.0196306	0.0291222	0.500264
1	1.1715	17149726	G	A	0.426829	0.00686939	0.0286394	0.81044
1	1.17171	17171273	A	G	0.426829	0.00686939	0.0286394	0.81044
1	1.17187	17186610	G	A	0.202439	0.0277773	0.0368984	0.451567
1	1.17201	17200947	G	A	0.463415	-0.0166748	0.0275633	0.545203
1	1.17209	17208837	A	G	0.0731707	0.0321177	0.0586568	0.583998
1	1.17212	17212415	A	C	0.0317073	-0.00888031	0.0866488	0.918371
1	1.17221	17220963	A	G	0.358537	0.00891626	0.0286647	0.75576
1	1.17236	17236459	A	C	0.370732	0.0093655	0.0287433	0.744551
1	1.17246	17246152	A	G	0.119512	-0.00859966	0.0438732	0.844601
1	1.17249	17249128	A	T	0.468293	0.0148647	0.027378	0.587169
1	1.17263	17263074	A	C	0.0487805	-0.0427796	0.069083	0.535752
1	1.17274	17274039	G	A	0.490244	0.016523	0.0272476	0.544249
1	1.17278	17278430	A	G	0.502439	0.00870679	0.0293959	0.767085
1	1.17292	17292432	A	G	0.112195	0.012611	0.0438968	0.773892
1	1.17302	17302397	A	G	0.287805	0.0354183	0.031055	0.254077
1	1.17316	17315566	A	G	0.0853659	-0.00820172	0.0505422	0.871089
1	1.17326	17325705	A	G	0.0853659	-0.00820172	0.0505422	0.871089
1	1.17337	17336561	A	G	0.0414634	-0.0142631	0.0727419	0.844549
1	1.17372	17371769	A	G	0.307317	-0.00123075	0.0293824	0.966588
1	1.17373	17373241	A	G	0.490244	-0.0232406	0.0296969	0.433865
1	1.17374	17373831	C	A	0.490244	-0.0232406	0.0296969	0.433865
1	1.17375	17375351	A	G	0.295122	-0.00209574	0.029865	0.944055
1	1.17376	17376281	C	A	0.214634	0.0372945	0.0369446	0.312749
1	1.17376	17376368	A	G	0.214634	0.0356345	0.0363069	0.326355
1	1.17383	17382980	A	C	0.490244	-0.0232406	0.0296969	0.433865
1	1.17398	17398182	G	A	0.478049	-0.0226249	0.0297477	0.44692
1	1.17409	17409289	A	G	0.47561	-0.0225771	0.029915	0.450425
1	1.17419	17419125	A	G	0.160976	0.0257433	0.0413767	0.53383
1	1.17444	17443755	C	A	0.268293	0.00382638	0.0311982	0.902386
1	1.17446	17445618	A	G	0.117073	0.00807224	0.0419364	0.84736
1	1.17446	17446347	A	G	0.170732	0.0169577	0.0399795	0.671449
1	1.17447	17446766	G	A	0.458537	0.0124025	0.0273711	0.650459
1	1.17451	17451480	G	A	0.231707	0.0263837	0.0354886	0.457214
1	1.17463	17463345	A	G	0.182927	0.00823832	0.0365762	0.821795
1	1.17465	17464549	A	C	0.129268	0.00487793	0.0412619	0.905894
1	1.17465	17464820	A	T	0.165854	0.0333587	0.0379304	0.379145
1	1.1748	17480289	A	G	0.0292683	0.143588	0.0848479	0.0905882
1	1.17491	17491056	G	C	0.353659	0.00113994	0.0282897	0.967858
1	1.17508	17508176	A	G	0.104878	0.0517718	0.0513188	0.313057
1	1.1751	17510437	A	G	0.0780488	0.0750846	0.0569253	0.187169
1	1.17524	17524497	A	G	0.0365854	-0.0298552	0.0699653	0.669588
1	1.17525	17525078	A	G	0.407317	-0.018213	0.0287428	0.526306
1	1.17525	17525093	G	A	0.404878	-0.0183701	0.0289453	0.525658
1	1.17526	17525501	G	A	0.434146	-0.00156125	0.0280762	0.955654
1	1.17526	17525603	A	G	0.0365854	-0.0298552	0.0699653	0.669588
1	1.17526	17525730	T	A	0.404878	-0.0183701	0.0289453	0.525658
1	1.17526	17526195	G	A	0.0365854	-0.0298552	0.0699653	0.669588
1	1.17526	17526463	C	G	0.0414634	-0.0263616	0.0661104	0.690076
1	1.17527	17526522	A	G	0.0365854	-0.0298552	0.0699653	0.669588
1	1.17527	17526702	G	A	0.0634146	0.0424124	0.0551072	0.441517
1	1.17536	17536104	G	A	0.443902	-0.017513	0.029551	0.553425
1	1.17548	17548401	A	G	0.097561	0.0494093	0.0489213	0.312507
1	1.17557	17557024	A	G	0.0487805	0.0174427	0.0735365	0.812503
1	1.17575	17575316	A	G	0.0487805	0.0174427	0.0735365	0.812503
1	1.17588	17587551	G	A	0.217073	0.000272327	0.0356223	0.9939
1	1.1759	17589724	G	A	0.212195	-0.00234245	0.0361773	0.948374
1	1.1761	17610117	A	G	0.273171	0.0140652	0.0319489	0.659762
1	1.17612	17612158	C	A	0.285366	0.0101509	0.0311958	0.744884
1	1.17631	17630626	A	G	0.0878049	0.0696617	0.0500669	0.164112
1	1.17631	17631263	A	G	0.0878049	0.0696617	0.0500669	0.164112
1	1.17631	17631438	G	C	0.0902439	0.065295	0.0485772	0.1789
1	1.17634	17633594	G	A	0.0609756	0.0263348	0.0583862	0.651957
1	1.17634	17633819	G	A	0.0609756	0.0263348	0.0583862	0.651957
1	1.17636	17635786	G	A	0.0609756	0.0263348	0.0583862	0.651957
1	1.17646	17646203	G	A	0.197561	0.0334822	0.0358691	0.350585
1	1.17659	17659479	A	G	0.234146	0.0433205	0.0339645	0.202145
1	1.17688	17688017	G	A	0.341463	0.0378089	0.029611	0.201654
1	1.17712	17712307	G	A	0.331707	-0.00994992	0.0282514	0.724695
1	1.17726	17726062	A	C	0.273171	0.0274636	0.0330978	0.406668
1	1.17727	17726883	G	A	0.165854	0.037626	0.0379922	0.321998
1	1.17744	17743906	A	G	0.439024	0.00935203	0.0293814	0.750259
1	1.1775	17750078	G	A	0.42439	0.0130901	0.0300244	0.66285
1	1.17751	17751198	G	A	0.42439	0.0130901	0.0300244	0.66285
1	1.17766	17765993	A	G	0.480488	-0.000241331	0.0276543	0.993037
1	1.17773	17773356	G	A	0.187805	0.0320737	0.0354594	0.36572
1	1.17787	17786696	A	C	0.12439	0.0104333	0.0417384	0.802612
1	1.17796	17796222	G	A	0.35122	0.0200902	0.0297236	0.499104
1	1.17808	17808236	C	A	0.0292683	0.143588	0.0848479	0.0905882
1	1.17825	17824831	G	A	0.321951	0.012848	0.0302245	0.670776
1	1.17847	17846763	G	A	0.165854	0.0188576	0.0371533	0.611759
1	1.17861	17860709	G	A	0.1	0.0320062	0.0506448	0.527404
1	1.1787	17870438	G	A	0.44878	0.0427553	0.0305733	0.161977
1	1.17889	17889488	C	A	0.229268	-0.000492559	0.032785	0.988013
1	1.17903	17903166	G	A	0.27561	0.0357734	0.0324647	0.270497
1	1.17912	17911755	A	G	0.339024	0.0244496	0.0303167	0.419971
1	1.17927	17927062	G	A	0.102439	0.0203993	0.0460585	0.657838
1	1.17939	17939101	A	C	0.231707	0.0300671	0.0342996	0.380704
1	1.17952	17952061	G	A	0.409756	0.0233109	0.029671	0.432076
1	1.17956	17956021	G	A	0.170732	0.00734839	0.0362735	0.839461
1	1.17963	17963447	G	A	0.453659	-0.00048099	0.0285653	0.986566
1	1.17972	17972306	G	A	0.253659	0.0402709	0.0326663	0.217652
1	1.17982	17981639	G	A	0.185366	0.0209511	0.036101	0.561681
1	1.17998	17998067	A	G	0.209756	0.00267207	0.0343566	0.938007
1	1.18006	18006152	G	A	0.404878	0.0145041	0.0296671	0.624917
1	1.1804	18039988	A	G	0.207317	0.00597185	0.0345215	0.86266
1	1.18051	18050538	A	G	0.453659	0.0202702	0.0273798	0.459098
1	1.18067	18067220	C	A	0.214634	0.00618493	0.0342017	0.856495
1	1.18079	18079007	A	C	0.0243902	-0.00564457	0.110689	0.95933
1	1.18095	18095245	A	C	0.412195	-0.0200873	0.0287759	0.485139
1	1.18121	18120975	A	G	0.443902	-0.0103651	0.0283304	0.714467
1	1.18154	18154349	G	A	0.431707	-0.019096	0.0281879	0.498118
1	1.18165	18164999	A	G	0.0390244	0.0165993	0.0803643	0.83636
1	1.18177	18176849	A	G	0.0439024	0.0062862	0.0733381	0.931693
1	1.18201	18201249	A	G	0.363415	0.0270422	0.0298343	0.364716
1	1.18213	18212723	G	A	0.312195	0.0184763	0.031635	0.55919
1	1.1823	18230234	G	A	0.197561	0.0166385	0.0345943	0.630545
1	1.18233	18233230	A	G	0.165854	0.0164771	0.0400416	0.680706
1	1.18247	18246942	A	G	0.346341	0.0193812	0.0302762	0.522078
1	1.18258	18257851	A	G	0.365854	0.026277	0.0297678	0.37738
1	1.18268	18268077	G	A	0.139024	0.0540192	0.0418533	0.196815
1	1.18272	18271867	A	T	0.15122	0.0508002	0.040272	0.207156
1	1.18279	18278533	A	G	0.15122	0.0508002	0.040272	0.207156
1	1.18279	18278666	A	G	0.156098	0.0504912	0.039024	0.195718
1	1.18279	18279276	G	A	0.0878049	0.0418598	0.0499695	0.402195
1	1.18301	18301303	G	C	0.131707	0.0561262	0.0421615	0.183117
1	1.18302	18302046	A	C	0.131707	0.0561262	0.0421615	0.183117
1	1.18322	18322316	A	G	0.112195	0.0527995	0.0501469	0.292388
1	1.18331	18330993	G	A	0.095122	0.0582711	0.0523795	0.265932
1	1.18337	18337458	G	A	0.112195	0.0527995	0.0501469	0.292388
1	1.18352	18351745	A	G	0.168293	0.0168124	0.0400986	0.675013
1	1.18361	18360583	A	C	0.419512	-0.0183485	0.028137	0.514328
1	1.18372	18372431	A	G	0.404878	0.0105202	0.0279608	0.706731
1	1.18383	18383320	A	G	0.160976	0.0167961	0.0405166	0.678472
1	1.18395	18394807	A	G	0.0853659	0.0529149	0.0527028	0.315367
1	1.18408	18408043	A	C	0.473171	0.0275413	0.0279711	0.324805
1	1.18417	18417394	G	A	0.139024	0.055102	0.0415106	0.184369
1	1.18436	18436498	A	C	0.480488	-0.0114546	0.0271341	0.672918
1	1.18441	18440810	A	G	0.382927	-0.00556452	0.0281052	0.843054
1	1.18453	18453404	T	A	0.356098	-0.0252264	0.0288503	0.381908
1	1.18464	18464410	A	G	0.0707317	0.0337848	0.0557538	0.544539
1	1.18481	18481237	T	A	0.478049	-0.00456576	0.0278016	0.869553
1	1.18488	18487508	G	A	0.417073	-0.0101488	0.0267703	0.704609
1	1.18491	18491257	G	A	0.392683	-0.00320033	0.0273118	0.906719
1	1.18498	18498485	G	A	0.0243902	-0.0640687	0.0970872	0.509312
1	1.18514	18514470	G	A	0.263415	-0.0125207	0.0326498	0.70136
1	1.18524	18524177	A	G	0.382927	0.0123556	0.0291452	0.671616
1	1.18543	18543235	A	C	0.0243902	-0.0640687	0.0970872	0.509312
1	1.18544	18544398	A	G	0.0243902	-0.0640687	0.0970872	0.509312
1	1.18588	18588383	A	C	0.309756	-0.0325022	0.0290691	0.263523
1	1.18593	18593202	A	C	0.429268	0.000848108	0.0263378	0.974312
1	1.18604	18603592	G	A	0.392683	0.0167817	0.0298533	0.574021
1	1.18618	18618404	A	G	0.217073	0.0198134	0.0327022	0.544599
1	1.18624	18624247	A	G	0.102439	0.0570283	0.0465544	0.220583
1	1.18643	18643135	A	G	0.343902	-0.0105111	0.0284048	0.711347
1	1.18653	18652876	A	G	0.131707	-0.0137758	0.0402369	0.732075
1	1.18663	18662684	A	G	0.370732	-0.00411637	0.0280447	0.883307
1	1.1868	18679747	A	G	0.221951	-0.00666056	0.0325931	0.838076
1	1.18689	18689187	A	G	0.458537	0.00279007	0.0261334	0.914977
1	1.18711	18711288	A	G	0.47561	0.0003393	0.0261386	0.989643
1	1.18725	18724532	A	G	0.273171	0.0332524	0.031795	0.295636
1	1.18728	18727675	A	G	0.212195	-0.0035435	0.0322063	0.91239
1	1.18739	18738968	G	A	0.482927	-0.00158468	0.0279003	0.954706
1	1.18754	18753645	G	A	0.504878	-0.00182781	0.0274166	0.946846
1	1.18773	18772717	G	A	0.119512	0.0251921	0.0459469	0.583494
1	1.18774	18773975	C	A	0.441463	0.0232009	0.0281257	0.409429
1	1.18789	18788595	A	G	0.156098	0.0152811	0.0362683	0.673511
1	1.18799	18799421	A	G	0.282927	0.0306187	0.0310308	0.323779
1	1.18811	18811386	A	G	0.339024	-0.0109162	0.0300165	0.716101
1	1.18836	18835955	A	G	0.0878049	0.0188313	0.048902	0.700177
1	1.1884	18840136	G	A	0.353659	-0.0105613	0.0290536	0.716222
1	1.18865	18865258	C	A	0.360976	-0.00860978	0.0293678	0.769391
1	1.18875	18874923	C	A	0.360976	-0.00860978	0.0293678	0.769391
1	1.18892	18891545	A	G	0.178049	0.0101434	0.0351226	0.772733
1	1.18909	18908939	A	G	0.182927	0.0125342	0.0353063	0.72258
1	1.18922	18922060	A	G	0.0292683	-0.0223	0.0744201	0.764444
1	1.18974	18973503	G	A	0.0878049	0.0188313	0.048902	0.700177
1	1.19015	19015038	T	A	0.0878049	0.0188313	0.048902	0.700177
1	1.19035	19035158	C	A	0.309756	-0.0101306	0.0295808	0.731995
1	1.19041	19041152	G	A	0.0926829	0.0176387	0.0465856	0.704962
1	1.1907	19069941	G	A	0.0878049	0.0188313	0.048902	0.700177
1	1.19088	19088174	A	G	0.0878049	0.0188313	0.048902	0.700177
1	1.1911	19109733	G	A	0.0878049	0.0188313	0.048902	0.700177
1	1.19122	19122439	A	G	0.0878049	0.0188313	0.048902	0.700177
1	1.19134	19133517	G	A	0.1	0.0194122	0.0456126	0.670408
1	1.19146	19145641	A	G	0.0878049	0.0188313	0.048902	0.700177
1	1.19153	19153101	G	C	0.0878049	0.0188313	0.048902	0.700177
1	1.19165	19165031	A	G	0.465854	-0.0178208	0.028628	0.533616
1	1.19209	19209043	A	G	0.163415	-0.0178501	0.0380747	0.639199
1	1.1923	19229815	A	T	0.0609756	0.0017255	0.0563846	0.975587
1	1.19232	19231810	G	A	0.239024	0.00890744	0.0318779	0.77992
1	1.19238	19238089	A	G	0.446341	-0.00772279	0.0286373	0.787409
1	1.19247	19247015	A	G	0.0390244	-0.00512204	0.0669454	0.939013
1	1.1926	19260476	G	A	0.373171	0.0164536	0.0300385	0.583864
1	1.19282	19281794	C	A	0.241463	0.00835967	0.0318525	0.792975
1	1.19313	19312763	A	C	0.0243902	0.00913995	0.0887756	0.917998
1	1.19317	19316603	G	A	0.143902	-0.0239184	0.0371219	0.519368
1	1.19362	19361613	G	A	0.0829268	0.0208231	0.0552414	0.706213
1	1.19371	19371454	A	G	0.482927	0.00595984	0.0291949	0.838244
1	1.19385	19385401	G	A	0.219512	0.00373526	0.0342942	0.913267
1	1.19399	19399416	C	A	0.419512	-0.00781877	0.0296468	0.791987
1	1.19406	19406222	A	G	0.241463	-0.00156362	0.0325477	0.961684
1	1.19419	19418649	A	G	0.297561	-0.0330649	0.0315632	0.294833
1	1.19431	19430743	G	A	0.307317	0.0152483	0.0302559	0.614276
1	1.19444	19444356	A	G	0.334146	-0.000749334	0.0278357	0.978524
1	1.19459	19458982	G	A	0.363415	0.00517611	0.0290908	0.858778
1	1.19474	19474422	A	G	0.243902	0.0259905	0.0324825	0.42363
1	1.19483	19483125	A	G	0.0634146	0.0713784	0.0611947	0.243447
1	1.19492	19492481	A	G	0.44878	-0.0156276	0.0283685	0.581716
1	1.19503	19503280	G	A	0.229268	0.0250987	0.0339168	0.459296
1	1.19515	19515473	A	G	0.0756098	-0.0139087	0.0520067	0.78913
1	1.19528	19528106	G	A	0.287805	-0.018293	0.032894	0.578129
1	1.19534	19534046	A	G	0.470732	-0.0185489	0.0281749	0.510313
1	1.19556	19555684	A	G	0.429268	-0.0211744	0.0284277	0.45636
1	1.19568	19568314	G	A	0.256098	-0.00134974	0.0336295	0.967985
1	1.19586	19585555	A	G	0.126829	0.0039849	0.0422967	0.92494
1	1.19594	19594047	A	C	0.104878	0.000913232	0.0456596	0.984043
1	1.19602	19602289	A	G	0.102439	0.00228219	0.0462325	0.96063
1	1.19615	19615058	G	A	0.146341	-0.0514989	0.0423218	0.223665
1	1.19627	19626625	G	A	0.221951	-0.0227742	0.035585	0.522176
1	1.19637	19636509	A	G	0.302439	0.00232562	0.0300595	0.938331
1	1.19641	19641020	C	A	0.278049	-0.00422147	0.0330134	0.898251
1	1.19652	19652084	A	G	0.260976	0.00456269	0.0311773	0.883648
1	1.19668	19667530	A	G	0.265854	-0.0106115	0.0334118	0.75079
1	1.1967	19670479	A	G	0.131707	0.0330473	0.0444202	0.456895
1	1.19686	19685669	G	A	0.0829268	0.0286175	0.0522361	0.583795
1	1.197	19699633	A	G	0.0268293	-0.0573554	0.0847361	0.498488
1	1.1971	19709660	A	C	0.0829268	0.0286175	0.0522361	0.583795
1	1.19719	19719094	G	A	0.0878049	-0.00762175	0.052108	0.88371
1	1.1974	19739556	A	C	0.0780488	-0.00988784	0.0549716	0.857253
1	1.19743	19742741	G	A	0.0195122	-0.0560397	0.110734	0.612803
1	1.19758	19757907	A	G	0.0634146	-0.00747554	0.0587303	0.898714
1	1.19764	19763752	A	G	0.0390244	-0.05863	0.0682078	0.390021
1	1.19776	19776432	C	A	0.329268	-0.0215073	0.0301005	0.474908
1	1.19791	19790760	A	T	0.260976	0.00456269	0.0311773	0.883648
1	1.19809	19808623	A	C	0.0268293	0.0501181	0.0898352	0.57692
1	1.19857	19857021	G	A	0.178049	-0.0385126	0.0395718	0.330437
1	1.19871	19870526	A	G	0.331707	-0.0078454	0.0282749	0.78142
1	1.19884	19883562	G	A	0.426829	-0.0141878	0.0296114	0.631845
1	1.19892	19891923	A	C	0.0268293	0.0501181	0.0898352	0.57692
1	1.19905	19904981	G	A	0.468293	-0.00657547	0.0284704	0.817348
1	1.19917	19916674	A	G	0.153659	0.00921522	0.0373036	0.804883
1	1.19932	19932466	A	G	0.429268	0.0205433	0.0295221	0.486515
1	1.19934	19934494	A	G	0.3	0.0144594	0.0304605	0.635005
1	1.19937	19936943	A	G	0.0780488	0.0370681	0.0568343	0.514264
1	1.19968	19968487	A	G	0.0658537	0.0457973	0.0621739	0.461365
1	1.19972	19972335	A	G	0.0658537	0.0457973	0.0621739	0.461365
1	1.19999	19999160	C	A	0.0707317	0.00868439	0.0601416	0.885185
1	1.20016	20015759	A	G	0.163415	0.0400266	0.041658	0.336633
1	1.20033	20032821	A	G	0.460976	-0.00625518	0.0290469	0.829496
1	1.2004	20040189	A	G	0.439024	-0.0126	0.0289537	0.663433
1	1.20054	20054348	G	A	0.458537	0.0012218	0.0288502	0.96622
1	1.20068	20068199	G	A	0.460976	0.00765834	0.0281601	0.785655
1	1.20077	20077410	A	C	0.478049	0.0113884	0.0286686	0.691187
1	1.20101	20101318	A	G	0.326829	-0.0111353	0.0295269	0.706081
1	1.20105	20105332	A	G	0.326829	-0.0111353	0.0295269	0.706081
1	1.2011	20110472	A	G	0.326829	-0.0111353	0.0295269	0.706081
1	1.20136	20135704	G	A	0.278049	0.000416434	0.0305223	0.989114
1	1.20161	20161099	A	G	0.302439	0.0131118	0.0315388	0.677603
1	1.20168	20167563	A	G	0.246341	-0.00263672	0.0335689	0.937393
1	1.20188	20187696	G	A	0.478049	-0.0161316	0.0301957	0.593179
1	1.20194	20193561	G	A	0.436585	0.0219941	0.0289494	0.447409
1	1.20202	20202305	A	G	0.265854	0.00405598	0.0311538	0.896414
1	1.20219	20219208	G	A	0.265854	0.00405598	0.0311538	0.896414
1	1.20228	20228210	G	A	0.139024	0.0510253	0.0439209	0.245336
1	1.20248	20247782	C	A	0.317073	0.0148977	0.0292135	0.61008
1	1.2026	20259753	G	A	0.492683	0.00359385	0.0289165	0.901091
1	1.20282	20282115	A	G	0.0439024	0.0113976	0.0747431	0.8788
1	1.20293	20292792	G	A	0.32439	0.0258567	0.0306418	0.398761
1	1.20305	20304931	A	T	0.0341463	0.0554162	0.0838998	0.50893
1	1.20336	20336471	A	G	0.297561	-0.00103309	0.0313397	0.973703
1	1.20341	20341163	C	A	0.170732	-0.00491472	0.0379951	0.89708
1	1.20361	20360804	G	A	0.0170732	-0.0205157	0.124155	0.868753
1	1.20383	20382519	G	A	0.0243902	-0.0622722	0.092937	0.502828
1	1.20388	20387883	G	A	0.0853659	-0.01712	0.054312	0.752597
1	1.20426	20425939	G	A	0.392683	-0.00824733	0.0293603	0.778786
1	1.20451	20450940	A	G	0.497561	0.00546002	0.0281683	0.846305
1	1.20458	20458059	A	G	0.263415	0.00344734	0.0337675	0.918685
1	1.20513	20513461	G	A	0.456098	-0.0246652	0.0302411	0.414718
1	1.20524	20523711	G	A	0.465854	-0.0248459	0.0297987	0.404399
1	1.2055	20549601	A	G	0.27561	-0.0197017	0.0328617	0.548817
1	1.20575	20574858	A	G	0.0341463	0.0188682	0.0802951	0.81422
1	1.20591	20590614	A	G	0.273171	0.0254562	0.0316537	0.421275
1	1.20592	20592090	G	A	0.273171	0.0254562	0.0316537	0.421275
1	1.20626	20625819	G	A	0.339024	0.0197209	0.0300392	0.511499
1	1.20638	20638142	A	G	0.336585	0.0190827	0.030032	0.525158
1	1.20656	20656277	G	A	0.319512	0.0195613	0.0306256	0.523003
1	1.20659	20659006	G	A	0.319512	0.0195613	0.0306256	0.523003
1	1.20679	20679215	G	A	0.417073	0.0160383	0.0296186	0.588166
1	1.20687	20687372	A	G	0.521951	-0.0161534	0.0286437	0.572794
1	1.20688	20687937	G	A	0.419512	0.0166273	0.0295986	0.57428
1	1.20696	20695934	A	G	0.256098	0.00771063	0.0328372	0.814353
1	1.20719	20718841	C	A	0.439024	0.00868552	0.0290554	0.764994
1	1.20736	20735772	A	G	0.212195	0.014623	0.0363245	0.687268
1	1.20751	20751208	A	G	0.504878	-0.0153065	0.028593	0.592427
1	1.20782	20781808	G	A	0.446341	0.0107707	0.0285139	0.705627
1	1.20815	20814625	A	G	0.382927	0.0271415	0.0297708	0.361937
1	1.20825	20824994	C	A	0.387805	0.0250275	0.0299218	0.402913
1	1.20841	20840797	G	A	0.236585	0.00146771	0.0347542	0.966314
1	1.20851	20851127	C	G	0.47561	0.0202235	0.0280917	0.47158
1	1.20856	20855810	C	A	0.239024	0.00226955	0.0347428	0.947916
1	1.20868	20868404	A	G	0.239024	0.0289821	0.0344558	0.400271
1	1.20987	20987464	A	G	0.0097561	-0.0978269	0.137402	0.476479
1	1.21003	21002632	A	G	0.0097561	-0.0978269	0.137402	0.476479
1	1.21024	21023551	G	A	0.256098	-0.022133	0.033079	0.503434
1	1.2106	21059755	A	G	0.256098	-0.022133	0.033079	0.503434
1	1.21069	21069228	G	A	0.256098	-0.022133	0.033079	0.503434
1	1.21081	21081326	A	G	0.256098	-0.022133	0.033079	0.503434
1	1.21089	21088910	G	A	0.253659	-0.0199623	0.0331275	0.546782
1	1.21121	21120626	A	C	0.465854	-0.0163504	0.0298808	0.584251
1	1.21141	21141240	A	G	0.292683	-0.0272999	0.029968	0.362313
1	1.21191	21190542	G	A	0.0707317	-0.015312	0.0592865	0.796198
1	1.21222	21222091	A	G	0.0195122	-0.106973	0.104817	0.307457
1	1.21283	21283328	G	A	0.419512	-0.00619586	0.0289947	0.830789
1	1.21304	21303540	C	A	0.456098	0.0213676	0.0294184	0.467634
1	1.21306	21305612	G	A	0.456098	0.0213676	0.0294184	0.467634
1	1.21326	21326275	G	A	0.456098	0.0213676	0.0294184	0.467634
1	1.21328	21328310	G	A	0.126829	-0.0163878	0.0439551	0.709275
1	1.2134	21339611	G	A	0.495122	0.0118746	0.02933	0.685579
1	1.21357	21357214	G	A	0.456098	0.0213676	0.0294184	0.467634
1	1.21376	21376067	G	C	0.465854	-0.0125528	0.0293284	0.668645
1	1.21393	21393173	G	A	0.463415	0.023092	0.0295927	0.435199
1	1.21405	21404855	G	A	0.365854	-0.0141777	0.0307281	0.644518
1	1.21426	21426179	A	C	0.268293	-0.0191523	0.0333057	0.56526
1	1.21433	21433114	G	A	0.0243902	-0.110637	0.0972362	0.255196
1	1.21443	21442964	G	A	0.270732	-0.00925774	0.0329826	0.778951
1	1.21457	21457490	A	C	0.270732	-0.00925774	0.0329826	0.778951
1	1.21482	21482426	G	A	0.102439	0.00625241	0.0489142	0.898288
1	1.21509	21508750	G	A	0.104878	0.00207313	0.0485754	0.965958
1	1.21545	21545361	A	G	0.465854	0.0236778	0.0297113	0.425492
1	1.21656	21656194	G	A	0.178049	0.00120081	0.0380419	0.974819
1	1.21661	21660787	G	A	0.0365854	0.00456968	0.0735579	0.950464
1	1.21705	21704978	G	A	0.0365854	0.00456968	0.0735579	0.950464
1	1.21707	21706948	G	A	0.0365854	0.00456968	0.0735579	0.950464
1	1.2172	21720247	C	A	0.0804878	-0.0264033	0.0562969	0.639069
1	1.2174	21739547	A	G	0.353659	-0.021773	0.0307339	0.478674
1	1.21744	21743886	A	G	0.0365854	0.00456968	0.0735579	0.950464
1	1.21759	21759367	G	A	0.0804878	-0.0264033	0.0562969	0.639069
1	1.21768	21768258	G	A	0.0804878	-0.0264033	0.0562969	0.639069
1	1.2178	21779972	A	G	0.270732	-0.00751304	0.0326147	0.817814
1	1.21796	21796081	G	A	0.373171	-0.00407809	0.0302733	0.892842
1	1.2181	21810391	A	C	0.368293	-0.00445953	0.0304408	0.883528
1	1.21842	21841917	G	A	0.302439	-0.00570042	0.0314983	0.856387
1	1.21855	21855124	G	A	0.346341	-0.0206128	0.0308355	0.503828
1	1.21857	21856668	G	A	0.346341	-0.0206128	0.0308355	0.503828
1	1.21889	21888516	A	G	0.0268293	0.00527707	0.0939743	0.955219
1	1.21911	21911233	G	A	0.0804878	-0.0264033	0.0562969	0.639069
1	1.2193	21930339	G	A	0.2	0.00140779	0.0369797	0.969632
1	1.21931	21930858	A	G	0.2	0.00140779	0.0369797	0.969632
1	1.21951	21951080	C	A	0.2	0.00140779	0.0369797	0.969632
1	1.21968	21968494	A	G	0.2	0.00140779	0.0369797	0.969632
1	1.21974	21974369	G	A	0.2	0.00140779	0.0369797	0.969632
1	1.21983	21983254	A	G	0.2	0.00140779	0.0369797	0.969632
1	1.22003	22003486	G	A	0.139024	-0.000675874	0.0423739	0.987274
1	1.22007	22006916	A	G	0.139024	-0.000675874	0.0423739	0.987274
1	1.22019	22018645	A	G	0.370732	-0.00642109	0.0296638	0.828627
1	1.22046	22046002	A	G	0.107317	-0.0275599	0.0489486	0.57341
1	1.22047	22046657	G	A	0.4	-0.00440655	0.0297845	0.882384
1	1.22051	22051495	A	G	0.146341	0.0202579	0.040607	0.617865
1	1.22062	22062401	A	G	0.146341	0.0202579	0.040607	0.617865
1	1.22092	22091645	G	A	0.143902	-0.0154606	0.0439571	0.725047
1	1.22099	22099323	A	C	0.143902	-0.0154606	0.0439571	0.725047
1	1.22115	22115291	C	G	0.473171	-0.00268292	0.0288791	0.925981
1	1.22119	22119320	A	G	0.473171	-0.00268292	0.0288791	0.925981
1	1.22133	22132707	G	A	0.478049	0.0131039	0.0290467	0.651896
1	1.2219	22189988	A	T	0.229268	-0.0104646	0.0343331	0.760521
1	1.2225	22249905	C	A	0.0463415	0.00184994	0.0700099	0.978919
1	1.22262	22261510	A	G	0.107317	0.00430471	0.0491315	0.930182
1	1.22262	22261632	A	G	0.107317	0.00430471	0.0491315	0.930182
1	1.2227	22269586	C	A	0.287805	-0.00920673	0.0329534	0.779948
1	1.22297	22296505	A	C	0.0609756	0.00593544	0.0649761	0.927216
1	1.22322	22322240	A	G	0.0439024	-0.00704821	0.0684965	0.918043
1	1.22333	22333250	G	A	0.0487805	-0.00473454	0.0644598	0.941448
1	1.22343	22342955	A	C	0.0487805	-0.00473454	0.0644598	0.941448
1	1.22362	22362391	A	G	0.236585	0.016178	0.0341071	0.635266
1	1.22385	22385198	G	A	0.380488	0.00330181	0.0290533	0.909518
1	1.22399	22399006	A	G	0.119512	-0.00616933	0.0416768	0.882321
1	1.22402	22401970	A	G	0.0609756	0.00593544	0.0649761	0.927216
1	1.2241	22409611	C	A	0.234146	0.0178551	0.0345163	0.604951
1	1.22414	22414085	A	G	0.231707	-0.00835814	0.0341437	0.806617
1	1.2242	22419943	G	A	0.412195	-0.00810422	0.0294954	0.783499
1	1.22424	22424069	G	A	0.412195	-0.00810422	0.0294954	0.783499
1	1.22428	22428452	G	A	0.412195	-0.00810422	0.0294954	0.783499
1	1.2244	22439720	A	G	0.412195	-0.00810422	0.0294954	0.783499
1	1.2245	22450312	C	A	0.0804878	-0.0029921	0.0568642	0.958036
1	1.22459	22459007	A	G	0.492683	-0.0064467	0.0289767	0.823941
1	1.22464	22463987	A	G	0.492683	-0.0064467	0.0289767	0.823941
1	1.2247	22469558	A	G	0.5	-0.00666891	0.0289726	0.817952
1	1.22535	22535450	G	A	0.131707	0.0382824	0.0410324	0.350831
1	1.22551	22550996	A	C	0.178049	0.0135213	0.0367579	0.712988
1	1.22568	22567562	G	C	0.0170732	-0.0458136	0.127597	0.719558
1	1.22577	22576847	A	G	0.409756	0.00242323	0.0292219	0.933911
1	1.22581	22580584	G	A	0.5	0.00463671	0.0288113	0.872146
1	1.22591	22591074	G	A	0.417073	-0.0238046	0.0277692	0.391317
1	1.22602	22602310	A	G	0.346341	-0.0156319	0.0293902	0.594814
1	1.22614	22614424	A	C	0.15122	-0.0148378	0.0383613	0.69891
1	1.22627	22626734	A	G	0.146341	-0.0116933	0.0385805	0.761822
1	1.2265	22650364	C	A	0.2	0.0289199	0.0344369	0.401025
1	1.22665	22664957	G	A	0.182927	-0.0250722	0.0336264	0.455902
1	1.22688	22687621	G	C	0.156098	0.0364046	0.037307	0.329158
1	1.22688	22687856	G	A	0.192683	0.059019	0.0364552	0.105459
1	1.22695	22695450	A	G	0.202439	0.0550016	0.0359553	0.126085
1	1.22716	22715597	A	G	0.0707317	0.0703364	0.0563221	0.211729
1	1.22725	22724505	G	A	0.470732	0.00102182	0.0289275	0.971822
1	1.22741	22740877	G	A	0.504878	-0.0119517	0.0293585	0.683938
1	1.22801	22800993	G	A	0.319512	-0.00633101	0.0320139	0.843234
1	1.2281	22810136	G	A	0.24878	-0.00876456	0.0336079	0.794256
1	1.22823	22823138	G	A	0.0658537	0.0124026	0.0622986	0.842197
1	1.22832	22832245	G	A	0.0707317	0.00346678	0.0598206	0.953786
1	1.22866	22866287	G	A	0.0731707	0.00472424	0.0576316	0.934668
1	1.22879	22879445	A	G	0.309756	0.0209712	0.031932	0.511345
1	1.22923	22922850	A	C	0.24878	-0.00426717	0.033431	0.898433
1	1.22933	22932586	A	C	0.253659	-0.00666307	0.0332003	0.840938
1	1.2296	22959909	A	C	0.182927	-0.00974666	0.0386278	0.800792
1	1.22978	22978436	A	G	0.0658537	0.0124026	0.0622986	0.842197
1	1.23011	23011200	G	A	0.0658537	0.0124026	0.0622986	0.842197
1	1.23017	23017214	T	A	0.44878	-0.0111467	0.0295017	0.705554
1	1.23045	23044893	G	A	0.246341	0.025204	0.0360375	0.484312
1	1.2306	23060455	G	A	0.234146	0.0277148	0.0364872	0.447508
1	1.23066	23066248	A	C	0.239024	0.027767	0.0362074	0.443149
1	1.23079	23079472	G	A	0.239024	0.027767	0.0362074	0.443149
1	1.23109	23108674	A	G	0.190244	-0.00831488	0.0378377	0.826065
1	1.23124	23123610	A	G	0.37561	0.0266988	0.0298605	0.371259
1	1.23131	23131454	A	G	0.436585	-0.0135883	0.0299547	0.650097
1	1.23147	23146910	A	G	0.22439	0.00139664	0.0347075	0.967901
1	1.23162	23161548	T	A	0.129268	0.0507284	0.0427952	0.235868
1	1.23184	23183714	A	C	0.485366	-0.000933799	0.0298363	0.975032
1	1.23184	23183736	A	G	0.0731707	0.0751772	0.0551591	0.172909
1	1.23205	23204599	G	A	0.356098	0.0167521	0.0301321	0.578242
1	1.23212	23211687	A	G	0.297561	-0.00714031	0.0314268	0.820265
1	1.23223	23223054	A	G	0.219512	0.00168462	0.0353828	0.962026
1	1.23239	23239095	A	C	0.219512	0.00168462	0.0353828	0.962026
1	1.23246	23246076	G	A	0.219512	0.00168462	0.0353828	0.962026
1	1.23259	23258920	A	C	0.263415	-0.0119684	0.0320901	0.709175
1	1.23271	23270803	A	G	0.446341	-0.00976565	0.0296261	0.741679
1	1.23284	23283703	A	G	0.219512	0.00168462	0.0353828	0.962026
1	1.23285	23285268	G	A	0.331707	0.0220851	0.0298185	0.458906
1	1.23286	23285940	G	A	0.263415	-0.0119684	0.0320901	0.709175
1	1.23292	23292256	G	A	0.473171	0.0170407	0.0286063	0.551378
1	1.233	23300383	A	C	0.22439	-6.83658e-05	0.0350004	0.998442
1	1.23308	23307505	A	G	0.492683	0.00427508	0.029946	0.88648
1	1.23323	23322720	G	A	0.273171	-0.00245895	0.032709	0.940074
1	1.23338	23337892	A	G	0.27561	-0.00904705	0.0326519	0.781722
1	1.23359	23359471	A	C	0.0195122	-0.0758252	0.0940418	0.420074
1	1.23362	23362139	A	G	0.212195	0.00631135	0.0332059	0.849256
1	1.23373	23372932	G	A	0.370732	0.00936058	0.0295007	0.751016
1	1.23377	23377302	G	A	0.221951	0.00561848	0.0326926	0.863549
1	1.23389	23388583	A	G	0.402439	0.00265825	0.0287496	0.926331
1	1.23395	23394565	A	G	0.185366	0.00425406	0.0347157	0.902471
1	1.23405	23404515	A	T	0.234146	0.00350402	0.032599	0.914401
1	1.23411	23411109	A	G	0.187805	-0.00568964	0.0381263	0.881371
1	1.23422	23422411	G	A	0.409756	-0.020596	0.0282726	0.466319
1	1.23436	23435797	A	G	0.180488	-0.00853738	0.0380693	0.822556
1	1.23446	23446470	G	A	0.421951	0.0224043	0.0276337	0.417504
1	1.23453	23453064	A	G	0.385366	0.0187765	0.0270018	0.486818
1	1.23469	23468581	G	A	0.42439	-0.0107784	0.0281978	0.702282
1	1.23499	23498852	A	G	0.368293	0.0231558	0.0281431	0.41063
1	1.23515	23514610	A	G	0.307317	0.0228157	0.0300417	0.447573
1	1.23523	23522736	A	C	0.253659	0.00194444	0.0324546	0.952225
1	1.23531	23531388	A	G	0.0268293	0.0448096	0.0823307	0.58626
1	1.23532	23531720	G	A	0.0365854	0.0284131	0.0723084	0.694361
1	1.23535	23535172	G	A	0.302439	0.00636077	0.0288779	0.825665
1	1.23561	23560780	A	C	0.329268	0.0149002	0.0283495	0.599174
1	1.23579	23579207	G	C	0.2	-0.00290411	0.0342046	0.932338
1	1.23581	23581336	A	G	0.268293	-0.000992321	0.0318044	0.975109
1	1.23595	23595189	A	G	0.321951	0.0156398	0.0283531	0.581218
1	1.23619	23618996	A	G	0.326829	0.0158458	0.0282768	0.57522
1	1.23635	23634519	G	A	0.165854	-0.0042338	0.0383043	0.911989
1	1.23652	23652028	C	A	0.241463	-0.00705012	0.0310299	0.820265
1	1.2367	23670388	G	A	0.241463	-0.00669286	0.0310062	0.8291
1	1.23675	23675365	A	G	0.292683	-0.00419361	0.0299798	0.888754
1	1.23702	23701799	A	G	0.407317	-0.00387646	0.0283676	0.891307
1	1.23707	23706644	G	C	0.119512	0.0353292	0.0379421	0.351784
1	1.23718	23718020	A	G	0.114634	0.0356272	0.0386759	0.35696
1	1.2373	23730311	G	A	0.15122	0.0398917	0.0362088	0.270587
1	1.23754	23754226	A	G	0.173171	-0.00746964	0.038171	0.844854
1	1.23774	23773565	A	C	0.407317	-0.0175728	0.0290863	0.545736
1	1.23798	23798188	G	A	0.397561	-0.0173548	0.0292359	0.552771
1	1.23804	23804103	G	A	0.492683	-0.00399912	0.0288379	0.889706
1	1.23834	23834410	G	A	0.158537	0.0172254	0.0348338	0.620951
1	1.23837	23837049	A	G	0.0536585	0.00264359	0.0569226	0.962958
1	1.23838	23838138	A	C	0.0170732	-0.0624177	0.119284	0.600785
1	1.23862	23861651	A	G	0.165854	-0.0151301	0.0357038	0.671735
1	1.23942	23941533	A	G	0.207317	0.00843537	0.0331881	0.799366
1	1.2398	23980200	A	G	0.0780488	0.0353092	0.0562221	0.529984
1	1.23986	23985891	A	G	0.334146	0.0118796	0.0297135	0.689301
1	1.24025	24024856	G	A	0.0804878	0.0445166	0.0570952	0.435573
1	1.24032	24032460	G	A	0.0658537	0.0612246	0.0626937	0.328784
1	1.24043	24042626	G	A	0.0609756	0.0643953	0.0639158	0.313694
1	1.24056	24056431	A	T	0.0609756	0.0643953	0.0639158	0.313694
1	1.24066	24065845	C	A	0.0365854	-0.0582691	0.0826286	0.48069
1	1.24076	24076060	A	G	0.0609756	0.0643953	0.0639158	0.313694
1	1.24084	24083930	G	A	0.0780488	-0.0003723	0.0482887	0.993848
1	1.24088	24088277	C	A	0.360976	0.00527929	0.0297874	0.859326
1	1.24092	24091736	A	G	0.139024	0.023746	0.039011	0.542723
1	1.24092	24092203	A	C	0.421951	0.0174216	0.028326	0.538529
1	1.24092	24092477	G	A	0.417073	0.0177611	0.0284788	0.532851
1	1.24093	24092739	C	A	0.139024	0.023746	0.039011	0.542723
1	1.24097	24097438	A	G	0.0585366	0.0148887	0.0655619	0.820351
1	1.24128	24128108	A	T	0.129268	-0.0372454	0.040964	0.363232
1	1.24143	24143018	A	G	0.317073	0.0258015	0.030945	0.404402
1	1.24159	24158740	A	G	0.207317	-0.00821023	0.0348292	0.813644
1	1.24174	24174220	A	G	0.3	0.00715374	0.0292865	0.807024
1	1.24185	24185121	A	G	0.314634	0.0155286	0.0296606	0.600596
1	1.24193	24192886	A	G	0.0731707	0.00708041	0.056418	0.900128
1	1.24211	24211435	G	A	0.156098	0.00426257	0.0364098	0.906803
1	1.24222	24222155	G	A	0.363415	0.00271116	0.030522	0.92922
1	1.24257	24257314	A	G	0.246341	0.0119203	0.030283	0.693855
1	1.24273	24272711	G	A	0.414634	-0.0209361	0.0287898	0.467099
1	1.24301	24301367	G	A	0.153659	0.0261386	0.037237	0.482708
1	1.24323	24322562	G	A	0.487805	-0.0221846	0.029031	0.444767
1	1.24337	24336537	A	G	0.0170732	-0.0487289	0.0947897	0.607201
1	1.24343	24343355	A	G	0.187805	-0.0124292	0.0362613	0.731773
1	1.24344	24344208	A	G	0.326829	0.0244028	0.0284752	0.391453
1	1.24352	24351971	A	G	0.326829	0.0244028	0.0284752	0.391453
1	1.24365	24364734	A	G	0.32439	0.0144327	0.0284776	0.61229
1	1.24387	24387112	C	A	0.282927	0.00305079	0.0312799	0.922304
1	1.24391	24391112	A	G	0.195122	0.00213821	0.0359321	0.952548
1	1.24418	24417633	A	G	0.358537	0.0172421	0.0288661	0.550299
1	1.24428	24427550	G	A	0.34878	0.0168889	0.0286916	0.556105
1	1.24431	24430516	G	C	0.256098	0.0146445	0.0328519	0.655761
1	1.24431	24430529	A	T	0.480488	-0.0168804	0.0291886	0.563048
1	1.24442	24442215	G	A	0.0804878	0.000677833	0.0480224	0.988738
1	1.24468	24467601	A	G	0.0292683	-0.0412679	0.101007	0.682859
1	1.24481	24481087	A	G	0.0292683	-0.0412679	0.101007	0.682859
1	1.24506	24506304	G	C	0.407317	0.00892272	0.0303558	0.768805
1	1.24516	24516067	C	A	0.378049	0.0132467	0.0310635	0.669787
1	1.24528	24528357	G	A	0.407317	0.00892272	0.0303558	0.768805
1	1.24541	24540921	A	G	0.407317	0.00892272	0.0303558	0.768805
1	1.24542	24541601	G	A	0.421951	0.0083471	0.0296321	0.77818
1	1.24544	24544483	G	A	0.397561	0.00937163	0.0303857	0.757761
1	1.24554	24554257	A	G	0.0902439	0.0277623	0.0521132	0.59422
1	1.24558	24557788	A	C	0.0902439	0.0277623	0.0521132	0.59422
1	1.24571	24570506	G	A	0.0853659	0.0282464	0.0520933	0.587662
1	1.24598	24597626	G	A	0.204878	-0.014036	0.0347263	0.686072
1	1.24605	24604895	G	A	0.380488	0.016624	0.0306043	0.586997
1	1.24617	24617129	A	G	0.231707	0.0422598	0.034102	0.215265
1	1.24644	24643635	A	G	0.297561	0.021911	0.029718	0.460943
1	1.24648	24647704	G	A	0.395122	-0.015377	0.0295419	0.602704
1	1.24657	24656606	A	G	0.395122	-0.015377	0.0295419	0.602704
1	1.24672	24671994	A	G	0.217073	0.00490245	0.0355968	0.89046
1	1.24683	24682991	A	G	0.297561	0.0235438	0.0297965	0.429438
1	1.24694	24693843	G	A	0.0682927	0.0571041	0.0504246	0.257439
1	1.2471	24710385	A	G	0.453659	-0.014489	0.0289163	0.616324
1	1.24718	24718405	G	A	0.212195	0.0230779	0.0324419	0.47686
1	1.24725	24724808	A	G	0.0609756	-0.0616231	0.0586534	0.293428
1	1.24738	24738416	A	G	0.129268	0.00758203	0.040839	0.852714
1	1.24752	24752248	A	G	0.112195	0.0185669	0.0431554	0.667027
1	1.24764	24763508	G	A	0.485366	0.00696836	0.0289085	0.809517
1	1.24786	24785843	A	G	0.495122	-0.0195735	0.0291416	0.501795
1	1.24796	24795748	G	A	0.453659	0.0119274	0.0277761	0.667624
1	1.24818	24818023	A	G	0.392683	0.0241082	0.0279001	0.387537
1	1.24846	24845873	A	G	0.47561	0.0274379	0.0287077	0.33919
1	1.24857	24856757	A	G	0.0878049	-0.00807808	0.0476999	0.86552
1	1.24873	24872931	A	G	0.460976	0.0156278	0.0288901	0.58855
1	1.24893	24893106	A	G	0.385366	0.0151754	0.0308603	0.6229
1	1.249	24899952	G	C	0.197561	-0.0133703	0.0336106	0.690778
1	1.2491	24909599	A	G	0.141463	0.00126189	0.0414481	0.975712
1	1.2491	24910448	C	A	0.141463	0.00126189	0.0414481	0.975712
1	1.2492	24920047	A	G	0.141463	0.00126189	0.0414481	0.975712
1	1.24928	24927539	A	G	0.14878	0.0252842	0.0398841	0.526119
1	1.24932	24931996	G	A	0.212195	0.00405643	0.0355682	0.909201
1	1.24945	24945204	A	G	0.0512195	-0.0584092	0.0659264	0.375631
1	1.24971	24970579	C	A	0.146341	-0.0297532	0.039528	0.451623
1	1.24983	24983079	G	A	0.219512	0.0227679	0.0334842	0.49653
1	1.25009	25008928	A	G	0.0634146	0.0608846	0.0625267	0.330186
1	1.25015	25014517	G	A	0.0243902	-0.0600661	0.0856156	0.482942
1	1.2502	25019808	C	A	0.314634	0.0287419	0.0295443	0.330633
1	1.25034	25034146	A	T	0.478049	-0.0306325	0.0284907	0.282296
1	1.25045	25044773	G	A	0.168293	-0.00449893	0.0382719	0.906423
1	1.2505	25049948	A	G	0.119512	0.0150142	0.0415859	0.718068
1	1.25051	25051095	A	T	0.119512	0.0150142	0.0415859	0.718068
1	1.25074	25074450	G	A	0.12439	0.0149391	0.0416769	0.720006
1	1.25086	25085969	A	G	0.185366	-0.0017785	0.0368925	0.961551
1	1.25114	25114117	G	A	0.253659	0.0177366	0.0324067	0.584164
1	1.25115	25114614	G	A	0.258537	0.0170993	0.031896	0.591891
1	1.25115	25114740	G	C	0.258537	0.0170993	0.031896	0.591891
1	1.25161	25160978	G	C	0.4	0.0177587	0.0287544	0.536839
1	1.2517	25170162	G	A	0.307317	0.0180537	0.0313433	0.564615
1	1.25194	25194333	A	G	0.292683	0.00826861	0.0301818	0.784116
1	1.25209	25209358	A	G	0.385366	0.00335588	0.0295695	0.909641
1	1.25242	25241661	G	A	0.285366	0.0124931	0.0311052	0.687948
1	1.2526	25260412	C	A	0.0853659	-0.0104892	0.0473124	0.824546
1	1.25272	25272482	A	G	0.47561	0.0101889	0.0292565	0.727645
1	1.25283	25283411	A	G	0.458537	0.0131195	0.0291819	0.653015
1	1.25289	25289424	G	A	0.317073	0.00774486	0.0304824	0.799436
1	1.25311	25311040	A	C	0.253659	0.0121729	0.0313286	0.697603
1	1.25352	25351540	A	G	0.217073	0.00293811	0.0362045	0.93532
1	1.25386	25385881	C	A	0.15122	0.0272316	0.0396041	0.491707
1	1.25387	25387348	C	G	0.139024	0.0285623	0.0398568	0.473607
1	1.25401	25401242	A	C	0.0804878	0.0761175	0.0476964	0.110517
1	1.25403	25403286	G	A	0.141463	0.0291379	0.0396127	0.461993
1	1.25417	25417101	G	A	0.312195	0.0274465	0.0310527	0.376767
1	1.25426	25425804	G	A	0.0804878	0.0761175	0.0476964	0.110517
1	1.25429	25429477	A	C	0.168293	0.0365021	0.0360139	0.310795
1	1.25446	25446103	G	C	0.0609756	0.015372	0.0635094	0.808746
1	1.25449	25448765	A	G	0.107317	-0.0159183	0.047967	0.739995
1	1.2545	25449976	A	G	0.0756098	0.079405	0.0492508	0.106905
1	1.25484	25483783	A	G	0.25122	0.0287207	0.0316749	0.364548
1	1.25511	25510693	A	G	0.0756098	0.0510646	0.0494649	0.301913
1	1.25524	25524464	A	G	0.0780488	0.0507317	0.0485441	0.295994
1	1.25547	25547188	A	G	0.263415	0.0182294	0.0322088	0.57141
1	1.25559	25558695	G	A	0.0902439	0.045343	0.0500429	0.364892
1	1.2556	25559797	G	A	0.178049	-0.00081742	0.0364538	0.98211
1	1.2556	25560281	A	G	0.278049	0.0144049	0.0304832	0.636533
1	1.25562	25561677	A	G	0.0902439	0.045343	0.0500429	0.364892
1	1.25563	25563427	G	A	0.0853659	0.0396745	0.048115	0.409611
1	1.2558	25580144	C	G	0.173171	-0.000746893	0.0373994	0.984067
1	1.25611	25610621	A	G	0.346341	0.00972599	0.0299751	0.745583
1	1.25621	25621297	G	A	0.117073	0.0441803	0.0445998	0.321884
1	1.25638	25638139	A	C	0.207317	0.00969315	0.0344994	0.778737
1	1.25672	25671994	A	G	0.195122	-0.00567478	0.0350871	0.871515
1	1.25696	25695626	A	G	0.143902	0.0442949	0.0343023	0.196596
1	1.25714	25714140	G	A	0.34878	0.0286341	0.0330314	0.386011
1	1.25771	25770887	G	A	0.121951	-0.0152457	0.041067	0.710459
1	1.25793	25793141	G	A	0.441463	-0.0159255	0.0315395	0.613601
1	1.25798	25798483	A	T	0.25122	0.0269795	0.0326059	0.407986
1	1.25801	25801067	C	G	0.25122	0.0269795	0.0326059	0.407986
1	1.2581	25810445	G	A	0.439024	-0.028627	0.0317999	0.368002
1	1.25821	25820617	G	A	0.382927	-0.0312215	0.031569	0.322667
1	1.25821	25820717	A	G	0.385366	-0.0186493	0.0313059	0.551367
1	1.25838	25838266	G	C	0.197561	-0.00236332	0.0354443	0.946839
1	1.25852	25851893	T	A	0.258537	0.00521045	0.0323769	0.872147
1	1.2587	25869509	A	G	0.258537	0.0040709	0.0322684	0.899607
1	1.25875	25874646	A	G	0.258537	0.0040709	0.0322684	0.899607
1	1.25912	25911818	C	A	0.0853659	-0.00646087	0.0481596	0.89328
1	1.25931	25931311	G	A	0.256098	0.00527298	0.0321566	0.869748
1	1.25933	25933320	G	A	0.0756098	0.0069359	0.0507642	0.891323
1	1.25973	25973253	A	G	0.129268	-0.00026181	0.0400454	0.994784
1	1.25979	25979361	A	G	0.202439	-0.00262409	0.0355412	0.941144
1	1.25993	25993251	A	G	0.195122	-0.0024073	0.0356644	0.946185
1	1.26011	26011430	A	G	0.192683	-0.00160743	0.035676	0.964062
1	1.26013	26012685	G	A	0.131707	0.0194084	0.0399907	0.627447
1	1.26045	26044599	A	G	0.131707	0.0194084	0.0399907	0.627447
1	1.26055	26055085	A	G	0.134146	0.0186442	0.0398629	0.639994
1	1.26073	26072659	G	A	0.134146	0.0186442	0.0398629	0.639994
1	1.26095	26095136	A	C	0.17561	-0.0116873	0.03631	0.747547
1	1.26105	26104827	G	A	0.0487805	0.0132707	0.0629991	0.833161
1	1.2612	26120031	A	G	0.143902	0.00369464	0.0379158	0.922375
1	1.26145	26144928	C	A	0.202439	0.0145727	0.0342694	0.670662
1	1.26157	26156743	G	A	0.0756098	0.00368931	0.0519196	0.943352
1	1.26171	26170953	A	G	0.17561	0.0190742	0.0362521	0.598781
1	1.26193	26193421	G	A	0.0658537	0.0192572	0.0534395	0.718581
1	1.26207	26207215	A	G	0.285366	0.000173639	0.0315106	0.995603
1	1.26224	26224100	A	G	0.0707317	0.00627968	0.0543987	0.908098
1	1.2624	26240082	T	A	0.363415	0.0283843	0.0306495	0.354397
1	1.26251	26250939	A	G	0.104878	0.0260221	0.0450662	0.563656
1	1.26262	26261913	A	G	0.32439	0.0302948	0.0311786	0.331223
1	1.26267	26266774	A	G	0.270732	-0.00447955	0.031528	0.887015
1	1.26288	26288257	A	G	0.204878	0.0191898	0.0338787	0.571103
1	1.26293	26293324	G	A	0.204878	0.0191898	0.0338787	0.571103
1	1.26307	26307304	C	A	0.207317	0.0192289	0.0337779	0.56917
1	1.26313	26313474	A	G	0.0487805	0.0229393	0.0624698	0.713465
1	1.2633	26330301	A	G	0.0268293	-0.0350248	0.0812517	0.666421
1	1.26369	26368937	A	G	0.0829268	0.0259476	0.0494312	0.599636
1	1.26384	26384196	G	A	0.236585	0.0306733	0.0333209	0.357288
1	1.26392	26391998	G	A	0.153659	0.0185447	0.0343498	0.589281
1	1.26406	26405959	G	A	0.0682927	0.0426023	0.053689	0.427486
1	1.26408	26408125	A	G	0.0682927	0.0426023	0.053689	0.427486
1	1.26439	26438930	C	A	0.0463415	0.0799106	0.0638449	0.210702
1	1.26457	26457060	G	A	0.131707	0.0138451	0.041459	0.738419
1	1.26486	26485950	A	G	0.0292683	0.0554383	0.0800909	0.488817
1	1.26516	26516342	A	G	0.0292683	0.0554383	0.0800909	0.488817
1	1.26524	26523535	G	A	0.158537	0.0305082	0.0375471	0.416487
1	1.266	26599683	G	A	0.302439	0.0214482	0.0323423	0.507227
1	1.2663	26630051	A	C	0.0268293	0.0333779	0.0851944	0.695217
1	1.26647	26646523	A	T	0.22439	0.0273257	0.0345052	0.428402
1	1.26672	26672433	A	C	0.285366	0.00983746	0.0321098	0.759323
1	1.2669	26690426	G	A	0.0292683	-0.0189837	0.0739013	0.797272
1	1.26705	26705395	G	A	0.112195	0.0394524	0.0448484	0.379031
1	1.26736	26736172	G	A	0.2	0.0293831	0.0374486	0.432674
1	1.26747	26746809	G	A	0.0341463	-0.00976456	0.0772568	0.899423
1	1.26764	26763919	A	G	0.126829	-0.00167605	0.0445002	0.969956
1	1.26775	26775069	A	G	0.25122	0.00930343	0.0338123	0.783202
1	1.26803	26803305	G	A	0.0878049	-0.00178587	0.0562047	0.974652
1	1.26838	26837876	A	G	0.0219512	-0.0513348	0.0895045	0.566276
1	1.26854	26854446	G	A	0.102439	0.0447446	0.0477673	0.348902
1	1.26862	26861885	C	A	0.360976	-0.0012087	0.0298255	0.967674
1	1.26863	26863343	G	A	0.24878	0.0176453	0.033004	0.592898
1	1.26876	26875511	C	A	0.390244	0.0113258	0.0304922	0.710315
1	1.26876	26875908	G	A	0.390244	0.0113258	0.0304922	0.710315
1	1.26882	26882485	G	A	0.392683	0.0120074	0.0305813	0.694586
1	1.26885	26884664	A	G	0.302439	0.0129412	0.0306041	0.672399
1	1.26948	26948120	A	G	0.2	0.0311497	0.0358877	0.385407
1	1.26965	26964727	G	A	0.0536585	0.0566761	0.0650618	0.383693
1	1.26974	26974225	G	A	0.185366	0.00158883	0.0361578	0.964951
1	1.26989	26988742	A	G	0.282927	0.0227458	0.0329604	0.490134
1	1.26999	26999228	A	C	0.292683	0.0127933	0.0328135	0.696626
1	1.27011	27010505	G	A	0.290244	0.0153618	0.0315186	0.625983
1	1.27033	27032573	G	A	0.468293	-0.0246352	0.0303148	0.41642
1	1.2705	27050001	A	G	0.326829	0.0155925	0.0306533	0.610981
1	1.27072	27072157	G	A	0.446341	-0.0120687	0.0297876	0.68536
1	1.27076	27075592	T	A	0.446341	-0.0120687	0.0297876	0.68536
1	1.27082	27082072	A	C	0.287805	0.0101745	0.0318843	0.749646
1	1.27109	27109036	C	A	0.119512	0.00825232	0.0408313	0.839833
1	1.27115	27115230	A	C	0.097561	-0.00270135	0.0475449	0.954691
1	1.27132	27131601	G	A	0.221951	0.00239668	0.0334528	0.942885
1	1.2716	27159789	G	A	0.507317	0.000337671	0.0290648	0.99073
1	1.27181	27181416	A	C	0.465854	-0.00299913	0.0290232	0.917696
1	1.2719	27189938	A	G	0.382927	-0.00818574	0.0294441	0.781005
1	1.27199	27198757	A	G	0.34878	-0.00539366	0.0298528	0.856623
1	1.2721	27209577	A	G	0.441463	0.00252692	0.0291831	0.930999
1	1.27225	27225262	A	G	0.456098	-0.000985343	0.0280729	0.972
1	1.27239	27239311	C	A	0.370732	0.00235011	0.0302216	0.938017
1	1.27263	27263289	G	C	0.209756	-0.0024259	0.0334344	0.942159
1	1.27279	27279310	A	G	0.414634	-0.012792	0.0296848	0.666522
1	1.27287	27286844	G	A	0.37561	0.00488732	0.0287722	0.865118
1	1.27301	27300794	A	C	0.414634	-0.012792	0.0296848	0.666522
1	1.27351	27350928	A	C	0.380488	0.00559651	0.0297252	0.850661
1	1.27357	27357008	A	G	0.236585	0.0185207	0.0342582	0.588768
1	1.27367	27367488	A	G	0.431707	-0.000384442	0.0294471	0.989584
1	1.27388	27387938	A	G	0.246341	-0.00427411	0.0328206	0.896387
1	1.27394	27393839	G	A	0.368293	-0.00450291	0.0301674	0.881345
1	1.27413	27412979	G	A	0.095122	-0.00493988	0.05329	0.926143
1	1.2743	27429862	A	G	0.0341463	0.179174	0.083126	0.0311264
1	1.27458	27457651	G	A	0.297561	0.0188128	0.030483	0.537133
1	1.27469	27469100	A	G	0.0463415	-0.012387	0.0632312	0.844689
1	1.27469	27469125	A	C	0.0463415	-0.012387	0.0632312	0.844689
1	1.27474	27474445	G	A	0.0634146	-0.0049625	0.055389	0.92861
1	1.27506	27506312	G	A	0.0585366	-0.0372225	0.0605769	0.538907
1	1.27517	27516846	A	G	0.217073	0.0165693	0.0333828	0.619652
1	1.27533	27532770	A	C	0.407317	0.0140827	0.0293537	0.631399
1	1.27542	27542326	A	C	0.158537	0.0214165	0.0396013	0.588643
1	1.27559	27558586	G	A	0.143902	0.0120402	0.0438691	0.783733
1	1.27564	27564457	A	G	0.143902	0.0120402	0.0438691	0.783733
1	1.27574	27574029	A	G	0.336585	0.00642039	0.0298874	0.829908
1	1.27597	27596835	G	A	0.14878	0.0235673	0.0405861	0.561461
1	1.27621	27620600	A	G	0.0512195	-0.00169062	0.0603806	0.977663
1	1.27632	27632471	G	A	0.243902	0.0222561	0.0331087	0.501448
1	1.27646	27645842	G	A	0.482927	0.0113828	0.0284023	0.68859
1	1.27647	27647170	G	A	0.15122	0.0115744	0.0418151	0.781934
1	1.27659	27658799	A	G	0.0902439	0.019044	0.053398	0.72136
1	1.27669	27669150	G	A	0.397561	-0.0216802	0.0299506	0.469148
1	1.2767	27669668	A	C	0.287805	0.00675168	0.0311046	0.828158
1	1.2767	27669989	A	C	0.295122	-0.00446736	0.0305464	0.883725
1	1.2767	27670053	G	A	0.380488	0.0122877	0.0292977	0.674918
1	1.27671	27670873	A	G	0.302439	0.0142543	0.0324131	0.660104
1	1.27671	27671072	A	G	0.302439	0.0142543	0.0324131	0.660104
1	1.27672	27671619	A	G	0.302439	0.0142543	0.0324131	0.660104
1	1.27672	27671838	A	G	0.278049	0.0222979	0.0339863	0.511771
1	1.27673	27672801	G	A	0.302439	0.0142543	0.0324131	0.660104
1	1.27673	27673418	T	A	0.0243902	-0.0401376	0.0836459	0.631333
1	1.27691	27691220	A	C	0.117073	-0.0109447	0.044116	0.804066
1	1.27699	27698746	C	A	0.356098	0.02072	0.0313947	0.509265
1	1.27703	27702948	C	A	0.163415	0.00214543	0.0409264	0.958193
1	1.27704	27704076	G	A	0.343902	0.0195729	0.0314043	0.533116
1	1.27707	27706859	A	G	0.343902	0.0195729	0.0314043	0.533116
1	1.27723	27722553	G	A	0.17561	0.0210301	0.0399479	0.598583
1	1.27739	27739280	G	A	0.182927	0.0258367	0.0402257	0.520683
1	1.27753	27752548	G	A	0.329268	0.00947804	0.0316423	0.76453
1	1.27762	27761602	C	A	0.163415	0.00367909	0.0411886	0.928825
1	1.27803	27802832	A	G	0.190244	0.027248	0.0360305	0.449501
1	1.27811	27810863	C	A	0.168293	0.0094878	0.0377211	0.801408
1	1.27819	27819151	G	A	0.319512	0.015158	0.0302716	0.616557
1	1.27843	27843424	A	G	0.378049	-0.0390347	0.031255	0.211698
1	1.2786	27860195	C	A	0.0609756	-0.0303512	0.056986	0.594305
1	1.27866	27865896	G	A	0.0780488	-0.0158254	0.0510813	0.756708
1	1.27877	27877028	A	G	0.317073	0.0207609	0.0307679	0.49983
1	1.27889	27888848	A	G	0.129268	0.026306	0.0422408	0.533441
1	1.27902	27901798	A	G	0.392683	0.0142788	0.0296856	0.630516
1	1.27924	27924114	C	A	0.270732	0.00770176	0.032881	0.814806
1	1.27945	27945221	G	A	0.180488	0.00775393	0.036723	0.832773
1	1.27963	27963241	G	A	0.185366	0.028835	0.0387132	0.456371
1	1.27968	27967727	G	A	0.492683	0.0153318	0.0288139	0.59466
1	1.27988	27987683	G	A	0.278049	0.0133304	0.0323388	0.680184
1	1.27992	27992184	G	C	0.285366	0.0192013	0.0318633	0.546765
1	1.28	28000311	A	G	0.178049	0.00410769	0.0372663	0.912231
1	1.28033	28032774	C	A	0.182927	0.0114675	0.0374907	0.7597
1	1.28086	28085701	C	G	0.309756	0.00760911	0.0313762	0.808383
1	1.28092	28092176	C	G	0.309756	0.00760911	0.0313762	0.808383
1	1.28117	28116668	G	A	0.309756	0.00760911	0.0313762	0.808383
1	1.28167	28166912	T	A	0.302439	0.00158086	0.031799	0.96035
1	1.28192	28191554	G	A	0.421951	0.016992	0.0295743	0.565593
1	1.28198	28197783	A	C	0.307317	0.00876522	0.0315008	0.780817
1	1.28233	28233414	A	G	0.0341463	-0.0112929	0.0728616	0.876828
1	1.28265	28264651	G	A	0.129268	0.0217013	0.042501	0.609626
1	1.28285	28285385	A	T	0.0487805	-0.0242287	0.0632267	0.701568
1	1.28306	28306131	A	G	0.0487805	-0.0242287	0.0632267	0.701568
1	1.28322	28322353	C	A	0.170732	0.000583401	0.0376064	0.987623
1	1.28335	28334597	G	A	0.202439	-0.00131655	0.0348338	0.969851
1	1.28348	28347642	G	A	0.197561	-0.00139427	0.0347844	0.968027
1	1.28369	28368785	A	G	0.297561	0.0146357	0.0317728	0.645061
1	1.28386	28386038	A	T	0.297561	0.0146357	0.0317728	0.645061
1	1.28395	28394962	C	A	0.297561	0.0146357	0.0317728	0.645061
1	1.28402	28402306	A	G	0.297561	0.0146357	0.0317728	0.645061
1	1.2844	28440250	A	C	0.097561	0.033293	0.0467878	0.476729
1	1.28449	28449172	A	G	0.095122	0.035647	0.0478288	0.456088
1	1.28463	28462550	G	A	0.278049	0.0165706	0.0321216	0.605944
1	1.28474	28474148	G	A	0.278049	0.0165706	0.0321216	0.605944
1	1.28496	28496226	G	A	0.221951	0.0331644	0.0339929	0.32925
1	1.28509	28508765	G	A	0.160976	0.0166065	0.0391251	0.67124
1	1.28522	28521780	G	A	0.129268	0.0239303	0.0433824	0.581214
1	1.28563	28562764	G	A	0.482927	-0.0330393	0.029027	0.255026
1	1.28578	28578350	G	A	0.492683	-0.0306294	0.0287981	0.287514
1	1.28579	28578927	C	A	0.492683	-0.0306294	0.0287981	0.287514
1	1.28588	28588146	G	A	0.0390244	-0.0191079	0.0687565	0.781083
1	1.28606	28606224	A	C	0.126829	0.0136817	0.043069	0.750736
1	1.28632	28631967	C	A	0.409756	0.0320058	0.030921	0.300631
1	1.28651	28651055	G	A	0.0390244	-0.0191079	0.0687565	0.781083
1	1.28658	28657743	A	G	0.382927	0.037179	0.0300377	0.215811
1	1.28667	28667043	G	A	0.126829	0.0224339	0.045187	0.619565
1	1.2868	28679956	A	G	0.285366	0.0310976	0.0341101	0.361936
1	1.28696	28695753	A	C	0.32439	-0.0435324	0.0309362	0.159378
1	1.28699	28698977	A	T	0.32439	-0.0435324	0.0309362	0.159378
1	1.28702	28701627	A	G	0.114634	0.0154811	0.0490511	0.752298
1	1.28713	28713303	A	C	0.492683	-0.0214163	0.0293925	0.466227
1	1.2874	28740349	G	A	0.358537	-0.0420906	0.0298033	0.157868
1	1.28749	28749448	A	T	0.321951	0.0186085	0.0314897	0.554562
1	1.28762	28762329	G	A	0.429268	0.0114958	0.0297307	0.699004
1	1.28781	28781232	A	G	0.107317	-0.0145016	0.0501739	0.772561
1	1.28785	28784627	G	A	0.229268	0.0390853	0.0337172	0.246371
1	1.28848	28848094	A	G	0.387805	0.0242264	0.0306599	0.429431
1	1.28888	28888166	C	A	0.304878	0.0373774	0.031695	0.238285
1	1.28898	28897877	G	A	0.304878	0.0373774	0.031695	0.238285
1	1.28918	28917696	G	A	0.221951	0.0303467	0.0353421	0.39053
1	1.28922	28921791	G	A	0.309756	-0.0201578	0.0318531	0.52684
1	1.28933	28932794	A	G	0.346341	-0.00429927	0.0303881	0.887492
1	1.28933	28933346	A	G	0.346341	-0.00429927	0.0303881	0.887492
1	1.28946	28945936	C	A	0.460976	-0.0160055	0.0290717	0.581942
1	1.28977	28977145	G	A	0.0390244	0.0299518	0.0682489	0.660762
1	1.29013	29013487	A	G	0.339024	-0.00376914	0.0300554	0.900202
1	1.29034	29033626	A	C	0.339024	-0.00376914	0.0300554	0.900202
1	1.29039	29039198	G	A	0.339024	-0.00376914	0.0300554	0.900202
1	1.29047	29047031	A	G	0.339024	-0.00376914	0.0300554	0.900202
1	1.29059	29058933	C	A	0.339024	-0.00376914	0.0300554	0.900202
1	1.29173	29173380	C	A	0.417073	-0.00951308	0.0288474	0.741572
1	1.2922	29219791	G	A	0.187805	-0.00192948	0.0375105	0.958976
1	1.2924	29239759	A	C	0.0219512	-0.0268896	0.100821	0.789696
1	1.2925	29250013	A	G	0.187805	-0.00192948	0.0375105	0.958976
1	1.29261	29260841	A	G	0.270732	0.0149517	0.0321075	0.641448
1	1.29273	29273189	A	C	0.268293	0.014351	0.0321946	0.655772
1	1.29285	29284749	A	G	0.265854	0.0140357	0.032557	0.666387
1	1.29292	29292151	A	C	0.304878	-0.0136778	0.031097	0.66005
1	1.29311	29311205	A	C	0.239024	-0.0193266	0.0341562	0.571509
1	1.2942	29419724	A	C	0.107317	0.0524366	0.0487695	0.282288
1	1.29429	29429098	A	G	0.334146	-0.0103425	0.0303976	0.733675
1	1.29436	29436104	A	G	0.270732	0.0143861	0.0317899	0.650883
1	1.29449	29448880	A	G	0.431707	4.39596e-05	0.0294566	0.998809
1	1.29457	29457365	A	G	0.0341463	-0.00194277	0.0783624	0.980221
1	1.29496	29495565	G	A	0.0902439	0.038546	0.0550081	0.483469
1	1.29507	29507030	C	G	0.129268	0.0208508	0.0443197	0.638023
1	1.29524	29523677	A	G	0.126829	0.0189943	0.0444163	0.668912
1	1.29549	29548741	G	A	0.412195	-0.00252455	0.0298456	0.93259
1	1.29612	29611762	A	G	0.15122	0.0212973	0.0398963	0.593469
1	1.29626	29625723	G	A	0.297561	-0.0154774	0.0315114	0.623308
1	1.29648	29647956	A	C	0.297561	-0.0154774	0.0315114	0.623308
1	1.29655	29654865	A	C	0.163415	-0.0312468	0.0391167	0.424401
1	1.29674	29673713	A	C	0.187805	0.026528	0.0381348	0.486656
1	1.29678	29677815	A	G	0.187805	0.026528	0.0381348	0.486656
1	1.29687	29686599	A	G	0.307317	0.028351	0.0321366	0.377666
1	1.29711	29711070	G	A	0.339024	0.00456681	0.0313277	0.884099
1	1.29727	29727306	A	G	0.473171	-0.0280133	0.0284804	0.325313
1	1.29736	29736484	G	A	0.492683	0.0189489	0.0282555	0.502459
1	1.29763	29763177	A	G	0.329268	0.0125297	0.0304704	0.680919
1	1.29797	29797490	A	G	0.382927	-0.00415114	0.0298039	0.889228
1	1.29823	29823423	G	A	0.4	0.0166597	0.0296182	0.573788
1	1.29825	29824836	A	G	0.0853659	0.0461852	0.0568404	0.41648
1	1.29837	29836939	A	G	0.1	0.0808702	0.0503461	0.108212
1	1.29847	29847127	A	G	0.1	0.0808702	0.0503461	0.108212
1	1.29902	29901956	A	T	0.190244	0.0170882	0.0367135	0.641612
1	1.29904	29904481	G	A	0.204878	0.0370851	0.034992	0.289227
1	1.29946	29945571	G	A	0.212195	0.0225913	0.0354137	0.523522
1	1.29957	29957422	A	G	0.212195	0.0225913	0.0354137	0.523522
1	1.29971	29970719	A	G	0.212195	0.0225913	0.0354137	0.523522
1	1.2998	29979872	A	G	0.095122	0.023627	0.0526981	0.653902
1	1.30007	30007115	G	A	0.0658537	0.0315766	0.0632789	0.617775
1	1.30011	30011276	G	A	0.0317073	0.0869509	0.102961	0.398387
1	1.30021	30021046	A	C	0.139024	0.0312432	0.0408648	0.44454
1	1.30031	30031361	A	G	0.109756	0.0128967	0.0458011	0.778265
1	1.30043	30043163	A	C	0.253659	0.0163735	0.0326239	0.615748
1	1.30055	30054556	G	A	0.204878	0.0223521	0.0353118	0.526738
1	1.30068	30068274	G	A	0.12439	0.00134661	0.0447259	0.975981
1	1.30079	30078898	A	G	0.1	-0.00245991	0.0469251	0.958192
1	1.30092	30091978	A	G	0.114634	0.00909858	0.043785	0.835384
1	1.301	30100223	A	G	0.256098	0.00134837	0.0349499	0.969225
1	1.30116	30116436	A	G	0.360976	0.00126493	0.031398	0.967864
1	1.30132	30132265	A	G	0.260976	0.0183701	0.0330445	0.578265
1	1.30135	30135069	A	C	0.143902	-0.00751692	0.0429404	0.861036
1	1.3016	30159880	C	A	0.453659	0.00464102	0.0312107	0.881791
1	1.30186	30185693	A	G	0.173171	-0.0182694	0.0383359	0.633674
1	1.30212	30212458	A	G	0.158537	-0.0148764	0.0393049	0.705068
1	1.30219	30218928	G	A	0.339024	0.00834489	0.0332763	0.801987
1	1.30232	30231620	A	G	0.207317	0.0226775	0.037482	0.545163
1	1.30241	30240673	G	A	0.443902	-0.0190343	0.0311791	0.541542
1	1.30262	30261690	C	A	0.314634	0.0147469	0.0319354	0.644244
1	1.30262	30262229	G	A	0.3	0.0174291	0.0317582	0.583139
1	1.30262	30262281	G	A	0.312195	0.0140829	0.0319208	0.659081
1	1.30263	30262685	A	C	0.3	0.0174291	0.0317582	0.583139
1	1.30263	30263048	G	A	0.314634	0.0147469	0.0319354	0.644244
1	1.30299	30299237	A	C	0.141463	0.017465	0.0437326	0.689628
1	1.30308	30308408	A	G	0.326829	0.0136711	0.0310613	0.659841
1	1.3032	30320440	G	A	0.0170732	-0.00384792	0.117007	0.973765
1	1.30373	30373185	A	G	0.234146	0.031314	0.0344101	0.362809
1	1.30386	30386490	C	A	0.15122	-0.00416675	0.0439879	0.924533
1	1.304	30399975	A	C	0.0317073	-0.0231755	0.0918273	0.800747
1	1.30406	30406096	G	A	0.24878	0.0270306	0.0329636	0.41221
1	1.30417	30417434	G	A	0.5	0.00260988	0.0293831	0.929223
1	1.30419	30418999	T	A	0.270732	-0.0161447	0.0329246	0.623885
1	1.30419	30419209	A	G	0.402439	-0.00514814	0.0293193	0.860617
1	1.3042	30419695	A	G	0.0902439	0.0244005	0.053213	0.646562
1	1.3042	30420120	A	G	0.270732	-0.0161447	0.0329246	0.623885
1	1.30424	30424188	G	A	0.0829268	0.0180607	0.0558647	0.746473
1	1.30434	30433850	A	C	0.0463415	0.0314592	0.0726317	0.664918
1	1.30451	30451365	G	A	0.0902439	0.00577841	0.0551944	0.91662
1	1.3046	30459913	T	A	0.182927	0.0181491	0.0386468	0.63863
1	1.30471	30471314	A	G	0.226829	0.0161465	0.0357277	0.651317
1	1.30483	30483459	A	C	0.368293	-0.00361988	0.0297281	0.903084
1	1.30491	30490844	A	G	0.317073	-0.00269737	0.0306668	0.929911
1	1.30508	30507609	A	G	0.117073	0.00847434	0.0477616	0.859171
1	1.30528	30528102	G	C	0.34878	-0.00214192	0.0296774	0.942464
1	1.30551	30550857	G	A	0.129268	0.00766682	0.0450567	0.864885
1	1.30565	30565395	G	A	0.190244	0.000158599	0.0375335	0.996629
1	1.30572	30571585	G	A	0.0707317	0.0014926	0.0601667	0.980208
1	1.30572	30571793	A	G	0.0317073	0.0453675	0.0867333	0.600927
1	1.30587	30586921	A	G	0.0926829	0.00240402	0.0511677	0.962527
1	1.30609	30609114	A	G	0.470732	-0.00782679	0.0288702	0.786312
1	1.30654	30654148	A	G	0.402439	0.0272818	0.0294983	0.355039
1	1.30663	30663224	A	G	0.280488	-0.0217483	0.0332581	0.51316
1	1.30687	30686579	G	A	0.202439	0.0015616	0.0355334	0.964946
1	1.30698	30698091	A	G	0.243902	0.00442995	0.0331449	0.893676
1	1.30701	30701467	A	C	0.4	0.027643	0.0296363	0.350954
1	1.30711	30710964	A	C	0.0463415	-0.0186635	0.0703045	0.79065
1	1.30725	30724878	A	G	0.119512	0.053204	0.0457095	0.244441
1	1.30727	30727484	A	C	0.331707	0.0106559	0.0293777	0.716814
1	1.30734	30734283	A	G	0.480488	-0.00971257	0.029157	0.73905
1	1.30737	30737058	A	G	0.0804878	0.0890771	0.0561205	0.112457
1	1.30739	30739477	A	G	0.439024	-0.0137731	0.0285833	0.629906
1	1.30745	30745315	A	G	0.285366	-0.00625855	0.0325615	0.84758
1	1.30748	30748213	A	C	0.0463415	0.0520937	0.0687089	0.448343
1	1.30748	30748414	A	G	0.429268	-0.0291042	0.0288094	0.312383
1	1.3075	30749770	A	G	0.204878	0.0288576	0.0375713	0.442443
1	1.30764	30763631	A	C	0.336585	0.0150573	0.0314662	0.632277
1	1.30776	30775785	G	A	0.290244	0.0420538	0.0333776	0.207691
1	1.30788	30787661	C	A	0.290244	0.0420538	0.0333776	0.207691
1	1.30788	30787886	A	G	0.290244	0.0420538	0.0333776	0.207691
1	1.30802	30802050	A	T	0.495122	0.0198626	0.0294074	0.499405
1	1.30821	30821187	G	A	0.297561	0.00966555	0.0328366	0.768488
1	1.30825	30824729	G	A	0.446341	0.0213047	0.0312828	0.495849
1	1.30836	30836015	A	G	0.446341	0.0213047	0.0312828	0.495849
1	1.30842	30841608	G	A	0.112195	-0.0336808	0.0446707	0.450861
1	1.30848	30848182	A	C	0.285366	0.0129905	0.0332879	0.696353
1	1.3086	30859727	G	A	0.326829	0.00474576	0.031319	0.879558
1	1.30881	30881047	A	C	0.114634	0.0206709	0.0504397	0.681942
1	1.30885	30885375	A	G	0.0243902	0.119022	0.106242	0.26259
1	1.309	30899559	C	A	0.404878	-0.0306096	0.0286362	0.28511
1	1.30913	30912827	A	G	0.392683	-0.0347462	0.0289792	0.230526
1	1.30935	30935119	A	C	0.490244	-0.0247816	0.0288443	0.390257
1	1.30951	30951214	G	A	0.404878	-0.0265208	0.0293873	0.366814
1	1.30964	30963652	A	G	0.392683	-0.0347462	0.0289792	0.230526
1	1.30972	30971779	G	A	0.363415	0.0282085	0.0301445	0.349388
1	1.30988	30987806	G	A	0.426829	0.00239782	0.0300653	0.936433
1	1.31024	31024074	A	G	0.314634	-0.0116307	0.0324948	0.7204
1	1.31038	31038163	G	A	0.363415	0.0220495	0.0332725	0.507526
1	1.31043	31043078	A	G	0.363415	0.0220495	0.0332725	0.507526
1	1.31064	31063953	C	A	0.317073	0.0412178	0.031556	0.191491
1	1.31072	31072420	G	A	0.263415	0.0243426	0.0329965	0.460677
1	1.3108	31079725	A	G	0.0804878	0.0191431	0.0522491	0.714081
1	1.31105	31104710	A	G	0.192683	0.0382389	0.0387947	0.324293
1	1.31113	31113165	A	G	0.0804878	0.0191431	0.0522491	0.714081
1	1.31124	31124474	G	A	0.0682927	-0.00920861	0.0558352	0.869003
1	1.31135	31134846	A	G	0.236585	-0.0402529	0.0353125	0.254326
1	1.31148	31148144	G	A	0.236585	-0.0402529	0.0353125	0.254326
1	1.31168	31167515	T	A	0.241463	-0.0399104	0.0351987	0.256853
1	1.31203	31203283	G	A	0.236585	-0.0402529	0.0353125	0.254326
1	1.31219	31218562	G	A	0.236585	-0.0402529	0.0353125	0.254326
1	1.31228	31227727	G	A	0.234146	0.0105136	0.034357	0.759597
1	1.31241	31241431	G	A	0.292683	-0.00214378	0.0329879	0.948184
1	1.31252	31251680	A	G	0.0341463	0.00130926	0.0780581	0.986618
1	1.31264	31263680	A	G	0.119512	0.0509842	0.042775	0.233294
1	1.31267	31266918	A	G	0.331707	0.0083563	0.0300229	0.780759
1	1.3129	31289631	A	G	0.0414634	-0.0170751	0.0703452	0.808213
1	1.31357	31357274	A	G	0.119512	-0.0288921	0.0445316	0.516468
1	1.31364	31363672	G	A	0.295122	-0.0386688	0.0342793	0.259299
1	1.31383	31382696	C	A	0.119512	-0.0288921	0.0445316	0.516468
1	1.31393	31392759	G	A	0.153659	-0.0142307	0.0411566	0.729515
1	1.31412	31411745	G	A	0.0853659	0.00309547	0.0579	0.957364
1	1.3143	31429982	G	A	0.226829	-0.00234718	0.0335906	0.944292
1	1.31437	31437465	A	C	0.47561	-0.0113714	0.0301386	0.705947
1	1.31447	31446865	G	A	0.307317	0.0114051	0.0299976	0.703797
1	1.31464	31464003	G	A	0.190244	-0.0242756	0.039334	0.537125
[truncated: 151,458 more rows]
