# Supplementary material for: Evaluation of genetic diversity and management of disease in Border Collie dogs
Source: Sci Rep. 2021 Mar 18;11:6243. doi: 10.1038/s41598-021-85262-x (PMC7973533; doi:10.1038/s41598-021-85262-x)
Supplement: Supplementary file 6 — Supplementary Information 6. [file 41598_2021_85262_MOESM6_ESM.xlsx]

## Sheet: TNS MAF difference
Top 100 SNPs with the largest reduction in minor allele frequency when TNS carrier and affected dogs are removed from the population.
CHR	SNP	BP	Frequency of A1 in all TNS tested (N=206)	Frequency of A1 in TNS normal dogs (N=157)	Difference in A1 (Normal - all tested)
13	13.5397	5397134	0.145631	0.0191083	-12.6523
13	13.1143	1142946	0.131068	0.00636943	-12.4699
13	13.1617	1617129	0.131068	0.00636943	-12.4699
13	13.1655	1655073	0.131068	0.00636943	-12.4699
13	13.1292	1291574	0.133495	0.00955414	-12.3941
13	13.6921	692116	0.135922	0.0127389	-12.3183
13	13.715	714971	0.135922	0.0127389	-12.3183
13	13.761	761025	0.135922	0.0127389	-12.3183
13	13.7789	778912	0.135922	0.0127389	-12.3183
13	13.929	928984	0.135922	0.0127389	-12.3183
13	13.9454	945441	0.135922	0.0127389	-12.3183
13	13.9912	991157	0.135922	0.0127389	-12.3183
13	13.4839	4838796	0.135922	0.0127389	-12.3183
13	13.4846	4846474	0.135922	0.0127389	-12.3183
13	13.4868	4867966	0.135922	0.0127389	-12.3183
13	13.4894	4894220	0.135922	0.0127389	-12.3183
13	13.4913	4912661	0.135922	0.0127389	-12.3183
13	13.4914	4913878	0.135922	0.0127389	-12.3183
13	13.4936	4935766	0.135922	0.0127389	-12.3183
13	13.497	4970304	0.135922	0.0127389	-12.3183
13	13.5011	5011331	0.135922	0.0127389	-12.3183
13	13.5028	5027881	0.135922	0.0127389	-12.3183
13	13.5037	5037200	0.135922	0.0127389	-12.3183
13	13.5055	5054823	0.135922	0.0127389	-12.3183
13	13.5065	5064733	0.135922	0.0127389	-12.3183
13	13.5079	5078676	0.135922	0.0127389	-12.3183
13	13.5115	5114513	0.135922	0.0127389	-12.3183
13	13.5156	5156218	0.135922	0.0127389	-12.3183
13	13.5173	5173115	0.135922	0.0127389	-12.3183
13	13.5391	5390650	0.135922	0.0127389	-12.3183
13	13.5408	5407733	0.135922	0.0127389	-12.3183
13	13.3051	3050623	0.13835	0.0159236	-12.2426
13	13.225	2249690	0.128641	0.00636943	-12.2271
13	13.5211	5210643	0.152913	0.0318471	-12.1065
13	13.5242	5242242	0.133495	0.0127389	-12.0756
13	13.4558	4558193	0.135922	0.0159236	-11.9999
13	13.2561	2561486	0.126214	0.00636943	-11.9844
13	13.402	4019889	0.131068	0.0127389	-11.8329
13	13.5338	5338068	0.184466	0.0700637	-11.4402
13	13.5356	5355908	0.184466	0.0700637	-11.4402
13	13.502	5019857	0.126214	0.0127389	-11.3475
13	13.5274	5273767	0.126214	0.0127389	-11.3475
13	13.4992	4991726	0.179612	0.066879	-11.2733
13	13.4975	4974821	0.131068	0.0191083	-11.196
13	13.5086	5086278	0.184466	0.0732484	-11.1218
13	13.9511	9511405	0.133495	0.022293	-11.1202
13	13.5143	5143364	0.186893	0.0764331	-11.046
13	13.5327	5326540	0.303398	0.194268	-10.9131
13	13.2137	2137108	0.286408	0.178344	-10.8064
13	13.2138	2137889	0.286408	0.178344	-10.8064
13	13.4511	4510782	0.186893	0.0796178	-10.7275
13	13.1019	10190940	0.218447	0.111465	-10.6982
13	13.1206	1206084	0.252427	0.146497	-10.593
13	13.1272	1272226	0.252427	0.146497	-10.593
13	13.1287	1287008	0.252427	0.146497	-10.593
13	13.1479	1478592	0.252427	0.146497	-10.593
13	13.1571	1571048	0.252427	0.146497	-10.593
13	13.1585	1585202	0.252427	0.146497	-10.593
13	13.1602	1602454	0.252427	0.146497	-10.593
13	13.1625	1624560	0.252427	0.146497	-10.593
13	13.1724	1723560	0.252427	0.146497	-10.593
13	13.1742	1741606	0.252427	0.146497	-10.593
13	13.1808	1807630	0.252427	0.146497	-10.593
13	13.9753	9752838	0.334951	0.229299	-10.5652
13	13.9502	9501739	0.283981	0.178344	-10.5637
13	13.1164	11635331	0.182039	0.0764331	-10.5606
13	13.1053	10534023	0.223301	0.117834	-10.5467
13	13.1054	1054350	0.254854	0.149682	-10.5173
13	13.207	2070118	0.286408	0.181529	-10.4879
13	13.2088	2088289	0.286408	0.181529	-10.4879
13	13.1156	11559962	0.174757	0.0700637	-10.4694
13	13.5729	572937	0.114078	0.00955414	-10.4524
13	13.1128	1128278	0.257282	0.152866	-10.4415
13	13.1134	1133797	0.257282	0.152866	-10.4415
13	13.1832	1831968	0.259709	0.156051	-10.3658
13	13.1638	1637910	0.25	0.146497	-10.3503
13	13.1682	1681796	0.25	0.146497	-10.3503
13	13.6053	6052722	0.25	0.146497	-10.3503
13	13.1115	1115146	0.262136	0.159236	-10.29
13	13.5435	5435027	0.252427	0.149682	-10.2746
13	13.5256	5256129	0.17233	0.0700637	-10.2266
13	13.9955	9954695	0.121359	0.0191083	-10.2251
13	13.5443	5443132	0.254854	0.152866	-10.1988
13	13.5463	5462785	0.254854	0.152866	-10.1988
13	13.5464	5463627	0.254854	0.152866	-10.1988
13	13.549	5490389	0.254854	0.152866	-10.1988
13	13.1351	1350715	0.276699	0.175159	-10.154
13	13.9967	9967096	0.186893	0.0859873	-10.0906
13	13.9767	9766564	0.36165	0.261146	-10.0504
13	13.8921	8920829	0.242718	0.143312	-9.94063
13	13.4687	4687311	0.262136	0.165605	-9.65308
13	13.6852	6851542	0.264563	0.16879	-9.57733
13	13.6858	6857952	0.26699	0.171975	-9.50158
13	13.4283	428328	0.216019	0.121019	-9.50003
13	13.5497	5497051	0.247573	0.152866	-9.47066
13	13.115	11498320	0.279126	0.184713	-9.44128
13	13.5421	5421340	0.36165	0.267516	-9.41346
13	13.1179	1179097	0.25	0.156051	-9.3949
13	13.2	1999938	0.25	0.156051	-9.3949
13	13.9475	9475034	0.262136	0.16879	-9.33461

## Sheet: NCL MAF difference
Supplementary Data S5. Top 100 SNPs with the largest reduction in minor allele frequency when NCL carrier and affected dogs are removed from the population.
CHR	SNP	BP	Frequency of A1 in all NCL tested (N=205)	Frequency of A1 in NCL normal dogs (N=184)	Difference in A1 (Normal - all tested)
22	22.3294	32943571	0.117073	0.0652174	-5.18558
22	22.3195	31954065	0.119512	0.0679348	-5.15774
22	22.3294	32940694	0.126829	0.076087	-5.07423
22	22.3014	30143975	0.0585366	0.00815217	-5.03844
29	29.2708	27078122	0.253659	0.203804	-4.98542
22	22.2868	28677944	0.185366	0.13587	-4.94963
22	22.2874	28739042	0.139024	0.0896739	-4.93505
22	22.2875	28753094	0.139024	0.0896739	-4.93505
22	22.2877	28768212	0.139024	0.0896739	-4.93505
20	20.4635	46350498	0.339024	0.290761	-4.82635
22	22.3106	31058405	0.0804878	0.0326087	-4.78791
22	22.3117	31172201	0.0804878	0.0326087	-4.78791
22	22.3205	32045659	0.0804878	0.0326087	-4.78791
25	25.2685	26849442	0.319512	0.271739	-4.77731
29	29.2682	26818337	0.226829	0.179348	-4.74814
22	22.3117	31171746	0.0878049	0.0407609	-4.7044
29	29.1818	18177126	0.44878	0.402174	-4.66066
25	25.2688	26879458	0.336585	0.290761	-4.58245
22	22.3202	32015097	0.409756	0.36413	-4.56257
25	25.2606	26056115	0.243902	0.19837	-4.55329
22	22.2856	28558924	0.2	0.154891	-4.51087
22	22.2859	28585777	0.2	0.154891	-4.51087
22	22.3337	33374660	0.104878	0.0597826	-4.50954
22	22.35	34999787	0.319512	0.274457	-4.50557
22	22.3501	35005546	0.319512	0.274457	-4.50557
29	29.1978	19783002	0.463415	0.418478	-4.49364
22	22.4754	47541956	0.273171	0.228261	-4.49099
22	22.3784	37836542	0.392683	0.347826	-4.48568
22	22.2857	28567051	0.202439	0.157609	-4.48303
25	25.2834	28342820	0.370732	0.326087	-4.46448
25	25.2836	28358739	0.370732	0.326087	-4.46448
25	25.2837	28373045	0.370732	0.326087	-4.46448
25	25.2839	28386494	0.370732	0.326087	-4.46448
25	25.2841	28407096	0.370732	0.326087	-4.46448
25	25.2844	28439596	0.370732	0.326087	-4.46448
25	25.2845	28449345	0.370732	0.326087	-4.46448
25	25.2846	28457488	0.370732	0.326087	-4.46448
22	22.3728	37275975	0.3	0.255435	-4.45652
22	22.2862	28616124	0.204878	0.160326	-4.4552
22	22.2862	28620479	0.204878	0.160326	-4.4552
22	22.4747	47472886	0.32439	0.279891	-4.44989
25	25.2833	28330963	0.373171	0.328804	-4.43664
22	22.2957	29570309	0.182927	0.138587	-4.43399
22	22.2957	29571572	0.182927	0.138587	-4.43399
22	22.2959	29588984	0.182927	0.138587	-4.43399
22	22.3501	35013977	0.329268	0.285326	-4.39422
25	25.3004	30042537	0.234146	0.190217	-4.3929
25	25.2994	29936308	0.139024	0.0951087	-4.39157
25	25.2994	29942447	0.139024	0.0951087	-4.39157
22	22.4781	47811511	0.282927	0.23913	-4.37964
22	22.4781	47812462	0.282927	0.23913	-4.37964
22	22.3333	33330764	0.187805	0.144022	-4.37831
32	32.2113	2113194	0.309756	0.266304	-4.34517
39	39.1122	112212612	0.334146	0.290761	-4.33855
29	29.1986	19862848	0.453659	0.410326	-4.33324
22	22.3336	33359839	0.168293	0.125	-4.32927
29	29.2726	27257607	0.168293	0.125	-4.32927
29	29.2621	26211476	0.265854	0.222826	-4.30276
29	29.2682	26822963	0.265854	0.222826	-4.30276
20	20.4833	48329911	0.170732	0.127717	-4.30143
22	22.2845	28450720	0.243902	0.201087	-4.28155
29	29.2621	26207243	0.268293	0.225543	-4.27492
29	29.2623	26227680	0.268293	0.225543	-4.27492
22	22.302	30196793	0.15122	0.108696	-4.25239
4	4.81404	81404229	0.460976	0.418478	-4.24973
25	25.2606	26056885	0.17561	0.133152	-4.24576
25	25.2606	26059117	0.17561	0.133152	-4.24576
25	25.2606	26060111	0.17561	0.133152	-4.24576
29	29.2793	27927390	0.295122	0.252717	-4.24046
37	37.2636	26360264	0.295122	0.252717	-4.24046
22	22.2851	28513834	0.22439	0.182065	-4.2325
22	22.2852	28518151	0.22439	0.182065	-4.2325
22	22.2933	29334749	0.392683	0.350543	-4.21394
32	32.1475	1475465	0.321951	0.279891	-4.20599
22	22.3801	38007789	0.346341	0.304348	-4.19936
29	29.2747	27468668	0.27561	0.233696	-4.19141
29	29.2747	27469379	0.27561	0.233696	-4.19141
6	6.16454	16454134	0.32439	0.282609	-4.17815
25	25.2636	26360677	0.32439	0.282609	-4.17815
25	25.2664	26641051	0.32439	0.282609	-4.17815
29	29.2688	26884170	0.229268	0.1875	-4.17683
22	22.2954	29538707	0.253659	0.211957	-4.1702
29	29.1731	17314998	0.468293	0.42663	-4.16622
29	29.2746	27456976	0.373171	0.331522	-4.1649
25	25.2842	28418482	0.278049	0.236413	-4.16357
25	25.2606	26056707	0.182927	0.141304	-4.16225
32	32.2415	24152243	0.302439	0.26087	-4.15695
22	22.2854	28540165	0.231707	0.190217	-4.14899
37	37.266	26600902	0.185366	0.144022	-4.13441
39	39.9974	99741807	0.234146	0.192935	-4.12116
22	22.3443	34434707	0.353659	0.3125	-4.11585
22	22.2844	28444241	0.258537	0.217391	-4.11453
29	29.2673	26730262	0.187805	0.146739	-4.10657
29	29.2675	26745033	0.187805	0.146739	-4.10657
39	39.3452	345202	0.497561	0.456522	-4.10392
7	7.11393	11393070	0.307317	0.266304	-4.10127
20	20.4966	49658035	0.307317	0.266304	-4.10127
22	22.3445	34447297	0.356098	0.315217	-4.08802
22	22.4748	47478053	0.356098	0.315217	-4.08802
25	25.2847	28470066	0.260976	0.220109	-4.08669
